# Supplementary material for: Low expression of EXOSC2 protects against clinical COVID-19 and impedes SARS-CoV-2 replication
Source: Life Sci Alliance. 2022 Oct 14;6(1):e202201449. doi: 10.26508/lsa.202201449 (PMC9585911; doi:10.26508/lsa.202201449)
Supplement: Supplementary file 1 [file LSA-2022-01449_TableS1.xlsx]

## Sheet: Supplementary Table 1
Supplementary Table S1. Association of lung expression with risk for clinical COVID-19 for genes encoding host proteins which interact with SARS-CoV-2 proteins.
Gene	Lead GWAS SNP ID	Lead eQTL ID	Number of SNPs	Z-score	P-value
EXOSC2	rs7034278	rs7034278	435	4.3289	1.5e-05
TYSND1	rs7908356	rs7908356	724	2.998	0.00272
NEK9	rs17102763	rs8017577	418	-2.5338	0.0113
TBCA	rs352580	rs4295371	460	-2.4512	0.0142
SLC25A21	rs12147399	rs17106539	550	2.448	0.0144
ACSL3	rs10176933	rs10203329	441	2.225	0.026
PABPC1	rs1026228	rs2132853	455	2.219	0.0265
LARP1	rs283446	rs11167702	482	-2.116	0.0343
SLC30A6	rs430759	rs212708	267	2.1014	0.0356
PRKACA	rs2420876	rs8109493	297	-2.0741	0.0381
PRKAR2A	rs17080138	rs34759087	274	2.0722	0.0382
EIF4E2	rs1190445	rs7571716	443	-2.0432	0.041
COMT	rs8141691	rs9332362	520	-2.0331	0.042
CUL2	rs2490817	rs4007287	297	2.0096	0.0445
ATP1B1	rs17345426	rs2146204	592	-1.973	0.0485
CRTC3	rs7163019	rs2589948	445	1.935	0.0529
EXOSC5	rs1046909	rs4803464	375	-1.8719	0.0612
PCSK6	rs2898893	rs7172696	511	1.85	0.0643
ITGB1	rs2488318	rs2245840	482	-1.765	0.0775
RTN4	rs4358163	rs4672016	527	-1.7593	0.0785
FBXL12	rs15723	rs10411146	358	1.7354	0.0827
ETFA	rs2957037	rs2456051	281	-1.7	0.0892
FASTKD5	rs2422840	rs2422859	419	-1.676	0.0937
MFGE8	rs293346	rs3784751	459	1.67	0.0948
IL17RA	rs17806382	rs3827278	496	-1.661	0.0966
CEP68	rs3770716	rs1009358	428	-1.656	0.09772
SRP72	rs1382630	rs6849183	440	-1.653	0.0984
STC2	rs9284985	rs11744012	595	1.6382	0.101
SIL1	rs601728	rs10064130	247	-1.64	0.1017
MIPOL1	rs11848078	rs17106509	467	-1.628	0.1036
WFS1	rs6847339	rs10804976	673	-1.589	0.112
MARK1	rs4262550	rs12410279	402	-1.5384	0.124
CYB5B	rs153045	rs3743670	305	-1.506	0.1321
CEP250	rs2274238	rs224320	325	1.499	0.134
MIB1	rs10454095	rs7233306	256	-1.487	0.1369
BCS1L	rs2671222	rs3731872	371	1.48651	0.137
SMOC1	rs6573922	rs3825739	493	-1.471	0.141
ERP44	rs1226591	rs846766	291	-1.4412	0.15
ARL6IP6	rs934750	rs6434203	452	-1.403	0.1605
TARS2	rs698915	rs11586047	280	1.379	0.1679
PABPC4	rs3131695	rs12037222	390	1.36925	0.17092
RHOA	rs34759087	rs11713193	288	1.3564	0.175
NUP210	rs458459	rs7629627	565	1.3253	0.185
EXOSC3	rs4878183	rs10814535	495	-1.3205	0.187
SRP19	rs878076	rs149190	465	1.312	0.1896
CCDC86	rs7112316	rs10792298	430	-1.307	0.191
RAB5C	rs7216371	rs9915255	320	-1.2981	0.194
NAT14	rs1363758	rs4405662	583	1.26081	0.2074
JAKMIP1	rs6847339	rs11727104	712	-1.26	0.208
UBAP2	rs10814030	rs7036030	314	-1.2592	0.208
CLIP4	rs11893367	rs12464147	627	-1.2295	0.219
PMPCA	rs34984083	rs4266763	369	1.20201	0.229
PLEKHA5	rs11044333	rs2970839	443	1.2	0.23
PLD3	rs3746006	rs4273150	378	-1.1991	0.23049
YIF1A	rs1785631	rs484261	318	-1.1808	0.2377
RAB2A	rs3763592	rs948421	402	1.142	0.253
AGPS	rs2364731	rs12612857	460	-1.138	0.255
FAM162A	rs12636277	rs10934599	474	-1.13034	0.258
SCAP	rs17784714	rs2306628	146	1.114	0.265
PTBP2	rs6667550	rs273885	418	-1.11	0.268
STOM	rs871214	rs16910520	429	-1.1084	0.268
PLOD2	rs1375592	rs3804664	459	-1.0917	0.275
INTS4	rs7942125	rs7938133	351	1.087	0.2772
PUSL1	rs7553429	rs12036216	257	-1.0804	0.28
ATE1	rs12572903	rs12572903	632	-1.068	0.285
PLEKHF2	rs7839455	rs7009057	563	-1.028	0.304
CHPF2	rs2435608	rs2429248	552	-1.00669	0.3141
AP2M1	rs9882147	rs843369	491	-0.9908	0.3218
GGH	rs1431592	rs12548933	413	-0.988	0.323
BCKDK	rs749767	rs8056505	245	0.972	0.3311
DCAKD	rs12943790	rs7225329	326	-0.94955	0.3423
ZNF318	rs13192583	rs4714675	415	-0.9472	0.3436
LOX	rs1427936	rs6862890	373	0.9372	0.349
HSBP1	rs9932838	rs8061066	935	0.925	0.355
PIGS	rs3764866	rs8067658	287	0.922	0.3567
UBXN8	rs11989389	rs16877322	369	0.918	0.359
CHPF	rs6729914	rs1039900	489	0.9091	0.3633
PVR	rs4803750	rs846893	429	0.9021	0.367
FAM98A	rs4670303	rs6708570	653	0.9	0.368
FYCO1	rs12490575	rs7652331	449	-0.888	0.375
ATP6V1A	rs1354350	rs4419353	393	-0.8815	0.378
LMAN2	rs641101	rs3762974	296	-0.8752	0.38146
ERC1	rs7304894	rs10774480	406	0.87	0.3844
MRPS5	rs3105106	rs2113418	114	-0.86779	0.386
SCCPDH	rs1609840	rs6697433	440	-0.866	0.387
TOR1AIP1	rs6697992	rs17371970	514	0.844	0.3989
TM2D3	rs2898893	rs558555	437	0.832	0.4056
ZYG11B	rs2050696	rs7523761	371	0.8152	0.415
ARF6	rs2281528	rs737077	377	-0.8118	0.417
NUP54	rs10222765	rs1465920	487	0.8075	0.4194
GORASP1	rs17735402	rs7621085	480	0.80385	0.42148
NLRX1	rs6589689	rs4938576	387	0.7908	0.429
NINL	rs11699316	rs6115218	266	0.7893	0.43
ECSIT	rs282748	rs2302972	389	-0.77384	0.439
RBM28	rs4731416	rs12850	389	0.774	0.4391
AASS	rs940422	rs1604333	332	-0.766	0.444
CISD3	rs1014263	rs9916617	344	-0.7537	0.451
THTPA	rs12434181	rs35309020	437	-0.7526	0.4517
ERLEC1	rs6752239	rs1363061	476	0.739	0.46
ACADM	rs1889036	rs12123977	464	-0.735	0.462
SEPSECS	rs41439147	rs3796795	549	0.701	0.483
RAB1A	rs3770716	rs6738590	439	0.691	0.48947
TIMM10	rs7103284	rs4939148	377	-0.69	0.4902
SLU7	rs7701824	rs17057781	468	0.6893	0.491
NUP62	rs245110	rs9523	340	-0.670514	0.503
BAG5	rs12892765	rs11625397	361	0.667	0.5048
RAB8A	rs1559201	rs3745313	561	-0.6577	0.51076
FKBP10	rs7210782	rs12937570	417	-0.6576	0.511
SAAL1	rs3802970	rs10500831	430	0.648	0.517
AP3B1	rs7709822	rs425102	442	-0.6362	0.5247
COL6A1	rs3788226	rs4818817	471	-0.63364	0.526
GTF2F2	rs7318055	rs7987863	388	-0.6242	0.532
ALG11	rs17600031	rs9535832	355	0.6202	0.535
GOLGA7	rs6990366	rs3824277	433	-0.61	0.542
RDX	rs1971356	rs1792796	389	-0.607	0.544
TRIM59	rs13096549	rs4680580	361	0.5985	0.5495
OS9	rs1038914	rs4760168	357	0.5968	0.5506
C1orf50	rs12404679	rs11210712	418	-0.589	0.5559
PPIL3	rs7605819	rs2136600	451	0.5893	0.556
PPT1	rs3131695	rs6600315	420	-0.58862	0.55612
FKBP7	rs10497523	rs7602597	464	-0.584	0.5591
QSOX2	rs34984083	rs10858250	360	0.5721	0.5673
RPL36	rs2240745	rs4807046	403	-0.562	0.5739
CYB5R3	rs5758863	rs137107	439	0.5583	0.577
SLC27A2	rs17430750	rs6493430	436	0.548	0.583
NARS2	rs4944213	rs10793334	455	0.549	0.583
MRPS25	rs1549983	rs6790230	507	0.543	0.5869
ZC3H7A	rs7403964	rs4493057	468	-0.533	0.5938
TLE1	rs17084654	rs7045812	379	0.528	0.597
GDF15	rs7254689	rs4641872	385	-0.52705	0.598
GFER	rs17559	rs2238373	439	0.52372	0.60048
FAR2	rs995628	rs2194518	558	0.514	0.607
ACAD9	rs9841893	rs16851889	357	-0.496	0.6201
LARP7	rs17044404	rs13136737	475	-0.4935	0.622
NIN	rs8004799	rs8010709	492	-0.489	0.6252
MDN1	rs285647	rs2768940	437	0.47	0.6382
REEP5	rs878076	rs497844	494	-0.467	0.6402
MARK3	rs12892765	rs1803283	360	0.455	0.6491
TOR1A	rs12347960	rs2296786	464	-0.4468	0.655
TAPT1	rs11723486	rs6449211	604	0.4439	0.657
LARP4B	rs10903443	rs11253452	482	0.44139	0.659
PLAT	rs1376442	rs2020918	351	0.434	0.664
NUTF2	rs3785109	rs8052287	245	-0.4182	0.67578
TUBGCP2	rs7904992	rs11101690	387	-0.4134	0.6793
ALG8	rs7942125	rs619616	343	-0.406	0.6849
POR	rs11767756	rs3823882	317	0.4028	0.687
POLA2	rs17199860	rs626802	335	-0.39806	0.69058
PIGO	rs2812365	rs565070	336	0.395	0.6929
POFUT1	rs8125078	rs6089119	314	-0.3853	0.7
HS2ST1	rs12025021	rs1407131	449	-0.383	0.702
MOGS	rs4853069	rs3755447	381	0.378	0.705
VPS39	rs10518743	rs12708402	411	-0.35893	0.7196
RAP1GDS1	rs10440329	rs12507328	344	-0.345	0.73
FAM8A1	rs2038743	rs7770657	355	-0.3188	0.75
SIRT5	rs6918597	rs2804917	519	0.3097	0.7568
ZDHHC5	rs7103284	rs631791	392	-0.3075	0.7584
NDUFAF1	rs1210795	rs28463309	301	0.304	0.761
TBKBP1	rs11869037	rs8078309	411	0.3041	0.761
DNMT1	rs15723	rs12720356	378	-0.3013	0.7632
ABCC1	rs2283508	rs11075295	438	0.292	0.77
F2RL1	rs1700686	rs17682153	563	0.273	0.785
GPX1	rs34759087	rs1865741	277	-0.2646	0.7913
VPS11	rs6589689	rs471000	383	-0.2626	0.793
EDEM3	rs6702994	rs6663178	426	-0.2609	0.794
SBNO1	rs10848148	rs10846514	341	-0.2603	0.7946
RNF41	rs11614777	rs7296038	260	0.2506	0.802
PCNT	rs3788226	rs2277824	454	0.2435	0.8076
SIGMAR1	rs2812365	rs10972173	365	-0.2378	0.812
G3BP2	rs7680886	rs35199342	460	-0.221	0.8254
CEP135	rs1382630	rs9312664	435	-0.21	0.8333
CEP350	rs6697992	rs6425609	496	0.21	0.8337
GOLGA3	rs12314432	rs1043124	243	-0.2084	0.8349
GCC2	rs12477830	rs826691	358	-0.208	0.835
TBK1	rs7959278	rs2643660	317	-0.204	0.8381
CSDE1	rs12739537	rs11803022	421	0.188	0.851
CSNK2A2	rs7188436	rs4784901	494	0.184	0.85382
SUN2	rs139272	rs5757373	372	0.1845	0.854
PITRM1	rs11813223	rs6602026	733	-0.163	0.87
HECTD1	rs6571428	rs179561	315	-0.157	0.875
TMED5	rs11800409	rs7535628	266	0.1519	0.879
HEATR3	rs16947647	rs2287197	376	-0.1507	0.8802
SRP54	rs1200405	rs8006908	381	0.149	0.8815
MAT2B	rs299304	rs7733775	465	-0.145	0.885
TIMM10B	rs2723636	rs2555155	656	-0.1277	0.898
NPTX1	rs12451808	rs9902224	488	-0.116	0.9079
UGGT2	rs17268589	rs10508027	330	0.114	0.909
MARK2	rs11602911	rs958333	323	-0.1122	0.9107
EMC1	rs3850533	rs2274001	506	0.1118	0.911
DCAF7	rs12451328	rs4459609	274	0.1093	0.9129
CIT	rs12320276	rs966959	399	0.0988	0.921
CDK5RAP2	rs4837763	rs7857382	342	-0.09	0.928
FOXRED2	rs11705583	rs2281086	642	0.0868	0.9308
RIPK1	rs7771891	rs2272990	661	0.0857	0.9317
CWC27	rs7710076	rs2910770	365	-0.085	0.932
FKBP15	rs3750529	rs7035632	584	-0.0857	0.932
NOL10	rs13422050	rs12468286	626	0.0786	0.9374
ALG5	rs7997612	rs9566172	529	-0.077	0.9386
MRPS2	rs1165016	rs17593794	587	-0.07574	0.9396
ERGIC1	rs7705594	rs793010	545	0.0633	0.9495
DPH5	rs12061503	rs12735745	485	0.0602	0.952
GGCX	rs12714137	rs1009	473	-0.0534	0.9574
RAB18	rs7091830	rs10826379	443	0.0292	0.9767
TRMT1	rs7254771	rs11085864	362	0.0266	0.979
GNG5	rs6685090	rs12075532	538	-0.0172	0.9862
CLCC1	rs7522157	rs193139	389	-0.0158	0.9874
DPY19L1	rs10267134	rs328906	480	-0.0107	0.991
SLC30A9	rs16853838	rs3213767	424	-0.00971	0.992249
FBN2	rs13189118	rs1363469	452	-0.0062	0.995
