# Supplementary material for: Low expression of EXOSC2 protects against clinical COVID-19 and impedes SARS-CoV-2 replication
Source: Life Sci Alliance. 2022 Oct 14;6(1):e202201449. doi: 10.26508/lsa.202201449 (PMC9585911; doi:10.26508/lsa.202201449)
Supplement: Supplementary file 2 [file LSA-2022-01449_TableS2.xlsx]

## Sheet: Table S2
Supplementary Table S2: Affinity purification-mass spectrometry analysis of nsp7/nsp8 interacting proteins. Statistical analysis of label-free quantitative MS analysis of nsp8 pulldowns was performed using Perseus. Proteins significantly enriched (FDR 0.05) in nsp8+nsp7 pulldowns compared to control purifications are highlighted in green in column W. Missing LFQ intensity values imputed from a no…
LFQ intensity Cont_R1	LFQ intensity Cont_R2	LFQ intensity Cont_R4	LFQ intensity NSP8_7_R1	LFQ intensity NSP8_7_R2	LFQ intensity NSP8_7_R3	LFQ intensity NSP8_7_R4	Student's T-test Significant NSP8_7_Control	Student's T-test significant_	Peptides	Razor + unique peptides	Unique peptides	Sequence coverage [%]	Unique + razor sequence coverage [%]	Unique sequence coverage [%]	Mol. weight [kDa]	Q-value	Score	Intensity	MS/MS count	-Log Student's T-test p-value NSP8_7_Control	Student's T-test q-value NSP8_7_Control	Student's T-test Difference NSP8_7_Control	Student's T-test Test statistic NSP8_7_Control	Protein IDs	Majority protein IDs	id	Protein name	Gene name
-5.32764	-3.63391	-4.02512	5.97645	7.23149	7.78425	7.19596	+	NSP8_7_Control	7	7	7	34.6	34.6	34.6	21.634	0	323.31	16407000000	68	5.04568	0	11.3759	4.33826	sp|Q07020|RL18_HUMAN	sp|Q07020|RL18_HUMAN	877	60S ribosomal protein L18	RPL18
-3.53874	-3.09567	-3.96187	5.72011	7.11368	6.37349	7.64366	+	NSP8_7_Control	5	5	5	21.4	21.4	21.4	23.432	0	231.28	13116000000	61	5.12357	0	10.2448	4.03279	sp|P50914|RL14_HUMAN	sp|P50914|RL14_HUMAN	656	60S ribosomal protein L14	RPL14
-2.10609	-2.45405	-0.751982	7.93944	6.99034	7.8767	8.19555	+	NSP8_7_Control	25	25	25	42.6	42.6	42.6	47.697	0	323.31	35091000000	284	4.99172	0	9.52122	3.75729	sp|P36578|RL4_HUMAN	sp|P36578|RL4_HUMAN	556	60S ribosomal protein L4	RPL4
-3.33027	-3.70523	-0.0345783	6.2857	7.60817	7.21204	6.66522	+	NSP8_7_Control	14	14	14	32.8	32.8	32.8	46.108	0	323.31	19086000000	236	3.54518	0	9.29947	3.06404	sp|P39023|RL3_HUMAN	sp|P39023|RL3_HUMAN	568	60S ribosomal protein L3	RPL3
-2.38419	-3.44077	-4.34783	4.53182	6.80865	6.29316	5.95611	+	NSP8_7_Control	8	8	8	4.7	4.7	4.7	227.92	0	21.382	8044800000	18	4.22354	0	9.28836	3.38089	sp|Q92621|NU205_HUMAN	sp|Q92621|NU205_HUMAN	1353	Nuclear pore complex protein Nup205	NUP205
-4.48393	-3.48317	-3.46865	4.71487	5.08091	5.1656	5.63785	+	NSP8_7_Control	6	6	6	33.3	33.3	33.3	12.254	0	300.6	6366300000	60	5.71059	0	8.96173	3.7976	sp|Q9Y3U8|RL36_HUMAN	sp|Q9Y3U8|RL36_HUMAN	1885	60S ribosomal protein L36	RPL36
3.73521	2.59164	3.17462	10.7118	12.3543	12.0312	12.8967	+	NSP8_7_Control	17	17	17	91.5	91.5	91.5	22.012	0	323.31	1211500000000	5033	4.52908	0	8.83133	3.37693	SARS_CoV_2_nsp8	SARS_CoV_2_nsp8	60	Nsp8	Nsp8
-3.30889	-0.43959	-2.2764	6.19066	6.37521	6.61782	6.70485	+	NSP8_7_Control	13	13	13	42	42	42	32.728	0	323.31	9309000000	114	4.12325	0	8.48042	3.12295	sp|Q02878|RL6_HUMAN	sp|Q02878|RL6_HUMAN	861	60S ribosomal protein L6	RPL6
-3.99701	-4.27287	-0.68326	4.20403	6.67609	6.76845	4.22066	+	NSP8_7_Control	9	9	9	38.9	38.9	38.9	28.024	0	258.98	5467100000	55	2.90472	0	8.45169	2.56815	sp|P62917|RL8_HUMAN	sp|P62917|RL8_HUMAN	788	60S ribosomal protein L8	RPL8
-3.33023	-4.16211	-1.37808	4.21528	6.04248	5.63915	6.05514	+	NSP8_7_Control	10	10	10	36	36	36	23.577	0	133.03	5160700000	82	3.72647	0	8.44482	2.95155	sp|P40429|RL13A_HUMAN;sp|Q6NVV1|R13P3_HUMAN	sp|P40429|RL13A_HUMAN;sp|Q6NVV1|R13P3_HUMAN	575	60S ribosomal protein L13a	RPL13A
-2.31655	-3.32241	-3.66306	3.8193	6.32875	6.17637	4.52128	+	NSP8_7_Control	2	2	2	10.1	10.1	10.1	17.752	0	130.19	5431700000	33	3.83026	0	8.31209	2.96181	sp|P47914|RL29_HUMAN	sp|P47914|RL29_HUMAN	621	60S ribosomal protein L29	RPL29
-2.64489	-1.23236	-3.02151	6.05192	5.79415	5.14839	6.90084	+	NSP8_7_Control	15	15	15	60.9	60.9	60.9	34.273	0	323.31	11245000000	133	4.35367	0	8.27341	3.15063	sp|P05388|RLA0_HUMAN;sp|Q8NHW5|RLA0L_HUMAN	sp|P05388|RLA0_HUMAN;sp|Q8NHW5|RLA0L_HUMAN	296	60S acidic ribosomal protein P0	RPLP0
-3.62223	-3.69527	-0.0484467	5.38314	6.65394	5.78342	5.44366	+	NSP8_7_Control	5	5	5	32.5	32.5	32.5	18.565	0	120.37	10548000000	56	3.24709	0	8.27136	2.69867	sp|P46778|RL21_HUMAN	sp|P46778|RL21_HUMAN	610	60S ribosomal protein L21	RPL21
-3.21922	-4.1305	8.63035	8.04994	8.41664	8.95979	8.0024	+	NSP8_7_Control	5	5	5	18.2	18.2	18.2	45.318	0	4.1413	73791000000	15	1.15603	0.000228571	7.93031	1.45544	sp|Q92665|RT31_HUMAN	sp|Q92665|RT31_HUMAN	1354	28S ribosomal protein S31, mitochondrial	MRPS31
-3.57989	-5.11776	-1.91099	4.85312	3.89146	3.67438	4.83208	+	NSP8_7_Control	25	25	25	21.5	21.5	21.5	148.85	0	323.31	3527200000	221	3.58545	0	7.84897	2.74754	sp|Q9BQG0|MBB1A_HUMAN	sp|Q9BQG0|MBB1A_HUMAN	1499	Myb-binding protein 1A	MYBBP1A
-3.69592	-4.23271	-3.52629	4.63478	3.22239	3.87194	4.0617	+	NSP8_7_Control	5	5	5	21.4	21.4	21.4	23.466	0	323.31	4928500000	72	5.24133	0	7.76601	3.25241	sp|P84098|RL19_HUMAN	sp|P84098|RL19_HUMAN	839	60S ribosomal protein L19	RPL19
-5.06822	-2.35762	0.290108	4.64074	6.57391	5.84795	4.19176	+	NSP8_7_Control	6	6	6	23	23	23	24.146	0	323.31	6031800000	74	2.50188	0	7.69217	2.23169	sp|P61313|RL15_HUMAN	sp|P61313|RL15_HUMAN	738	60S ribosomal protein L15	RPL15
-1.18036	-1.0275	1.00522	6.38417	7.779	7.72719	6.61796	+	NSP8_7_Control	13	13	13	39.5	39.5	39.5	29.225	0	323.31	19629000000	152	3.82991	0	7.52795	2.75702	sp|P18124|RL7_HUMAN	sp|P18124|RL7_HUMAN	411	60S ribosomal protein L7	RPL7
-3.31869	-3.86505	0.948565	5.55871	4.99455	4.83705	5.45543	+	NSP8_7_Control	11	11	10	90.4	90.4	75.7	11.665	0	323.31	5944200000	74	2.61825	0	7.28982	2.21586	sp|P05387|RLA2_HUMAN	sp|P05387|RLA2_HUMAN	295	60S acidic ribosomal protein P2	RPLP2
-3.80515	-4.58999	-3.63572	3.2825	3.40982	3.3264	2.98697	+	NSP8_7_Control	6	6	6	29.6	29.6	29.6	15.86	0	178.16	1657200000	67	5.88482	0	7.26171	3.20046	sp|P62910|RL32_HUMAN	sp|P62910|RL32_HUMAN	786	60S ribosomal protein L32	RPL32
-4.55127	-4.70386	-3.6467	1.96938	3.05751	3.28238	3.28633	+	NSP8_7_Control	17	17	17	35.3	35.3	35.3	46.836	0	323.31	1339100000	71	4.69826	0	7.19951	2.92278	sp|P05455|LA_HUMAN	sp|P05455|LA_HUMAN	298	Lupus La protein	SSB
-4.02391	-0.513309	-0.000120163	5.26334	5.44893	5.59318	5.98219	+	NSP8_7_Control	6	6	6	33.1	33.1	33.1	16.561	0	170.03	8351900000	90	2.92108	0	7.08436	2.30521	sp|P46776|RL27A_HUMAN	sp|P46776|RL27A_HUMAN	608	60S ribosomal protein L27a	RPL27A
-3.39428	-2.57362	2.57633	5.78999	5.96366	5.59406	6.24067	+	NSP8_7_Control	31	31	31	17.3	17.3	17.3	244.5	0	175.21	26047000000	102	2.18236	0	7.02761	1.96758	sp|O75643|U520_HUMAN	sp|O75643|U520_HUMAN	200	U5 small nuclear ribonucleoprotein 200 kDa helicase	SNRNP200
-4.41168	0.482608	2.11976	6.39882	6.36154	6.50934	5.98555	+	NSP8_7_Control	12	12	12	43.3	43.3	43.3	24.831	0	323.31	13354000000	154	2.07089	0	6.91691	1.89656	sp|P62906|RL10A_HUMAN	sp|P62906|RL10A_HUMAN	785	60S ribosomal protein L10a	RPL10A
-1.78343	-1.22888	1.39653	6.17421	6.37742	6.80899	5.96899	+	NSP8_7_Control	38	38	37	50.7	50.7	49.2	87.343	0	323.31	12647000000	347	3.33431	0	6.871	2.41296	sp|Q9NR30|DDX21_HUMAN	sp|Q9NR30|DDX21_HUMAN	1673	Nucleolar RNA helicase 2	DDX21
-4.51969	-4.87765	-1.27605	3.24616	3.84436	3.79573	2.2683	+	NSP8_7_Control	11	11	11	12.7	12.7	12.7	102.33	0	323.31	1305100000	66	2.89334	0	6.84643	2.24341	sp|Q8IYB3|SRRM1_HUMAN	sp|Q8IYB3|SRRM1_HUMAN	1234	Serine/arginine repetitive matrix protein 1	SRRM1
-2.93974	-2.71092	0.877003	5.95615	5.22751	4.92148	4.8578	+	NSP8_7_Control	11	11	11	29.9	29.9	29.9	22.591	0	53.871	8425500000	70	2.84426	0	6.83195	2.22101	sp|P46781|RS9_HUMAN	sp|P46781|RS9_HUMAN	612	40S ribosomal protein S9	RPS9
-4.89943	-4.17527	-1.87909	2.30457	3.79282	3.55513	2.90093	+	NSP8_7_Control	16	11	11	68	57	57	40.089	0	172.34	1245900000	102	3.28237	0	6.78963	2.37471	sp|P16989|YBOX3_HUMAN	sp|P16989|YBOX3_HUMAN	399	Y-box-binding protein 3	YBX3
-2.70275	-1.9151	-1.51533	4.08866	5.40409	4.45875	5.01148	+	NSP8_7_Control	12	12	12	39.1	39.1	39.1	34.362	0	232.77	7835400000	258	4.6261	0	6.78514	2.76763	sp|P46777|RL5_HUMAN	sp|P46777|RL5_HUMAN	609	60S ribosomal protein L5	RPL5
-5.05389	-1.08287	2.71202	4.61898	5.72537	5.97637	6.12517	+	NSP8_7_Control	12	12	12	28.5	28.5	28.5	28.68	0	323.31	8771400000	174	1.77144	0	6.75305	1.72329	sp|P62753|RS6_HUMAN	sp|P62753|RS6_HUMAN	771	40S ribosomal protein S6	RPS6
-1.92259	-0.318685	1.06854	6.36182	6.08481	6.37784	6.56415	+	NSP8_7_Control	21	21	21	23.8	23.8	23.8	76.613	0	323.31	12976000000	182	3.59397	0	6.73806	2.46595	sp|P19338|NUCL_HUMAN	sp|P19338|NUCL_HUMAN	417	Nucleolin	NCL
-3.70531	-2.56719	-2.96978	3.28211	4.23129	3.73878	3.31092	+	NSP8_7_Control	16	16	16	34.1	34.1	34.1	54.972	0	152.97	2238100000	70	4.95416	0	6.72154	2.8198	sp|O76021|RL1D1_HUMAN	sp|O76021|RL1D1_HUMAN	216	Ribosomal L1 domain-containing protein 1	RSL1D1
-3.8503	4.85556	0.835403	6.76803	7.32985	7.20409	7.97626	+	NSP8_7_Control	12	12	12	38	38	38	29.995	0	323.31	27189000000	138	1.59808	0	6.706	1.62555	sp|P62424|RL7A_HUMAN	sp|P62424|RL7A_HUMAN	768	60S ribosomal protein L7a	RPL7A
-4.20195	-4.75079	-2.62976	1.50305	2.86677	2.97061	3.98584	+	NSP8_7_Control	5	5	5	29.1	29.1	29.1	12.538	0	75.74	1685400000	19	3.38804	0	6.69241	2.38667	sp|P18077|RL35A_HUMAN	sp|P18077|RL35A_HUMAN	409	60S ribosomal protein L35a	RPL35A
-4.39141	-4.2776	-3.96097	1.28001	2.3685	2.56489	3.4116	+	NSP8_7_Control	17	16	16	25.1	23.5	23.5	82.564	0	147.01	805880000	67	4.23387	0	6.61624	2.6154	sp|Q9BQ39|DDX50_HUMAN	sp|Q9BQ39|DDX50_HUMAN	1492	ATP-dependent RNA helicase DDX50	DDX50
-3.54846	-4.3535	-3.50445	4.43583	1.76717	2.17362	2.73227	+	NSP8_7_Control	9	9	9	11	11	11	110.42	0	119.53	6738200000	34	3.54561	0	6.57936	2.40814	sp|P55060|XPO2_HUMAN	sp|P55060|XPO2_HUMAN	697	Exportin-2	CSE1L
-2.81257	-4.9595	1.77721	4.08352	4.63725	4.7029	4.81123	+	NSP8_7_Control	18	18	18	26.1	26.1	26.1	89.301	0	323.31	3448700000	140	1.95076	0	6.55701	1.78499	sp|P46087|NOP2_HUMAN	sp|P46087|NOP2_HUMAN	604	Probable 28S rRNA (cytosine(4447)-C(5))-methyltransferase	NOP2
0.0247364	-0.541879	0.438101	6.50854	5.92228	6.50987	6.94285	+	NSP8_7_Control	6	6	6	54.5	54.5	54.5	17.818	0	323.31	13908000000	97	5.11928	0	6.49723	2.77257	sp|P30050|RL12_HUMAN	sp|P30050|RL12_HUMAN	501	60S ribosomal protein L12	RPL12
-4.15882	-3.92311	0.336483	2.94391	4.1312	3.81875	4.70518	+	NSP8_7_Control	8	8	8	36.4	36.4	36.4	20.762	0	77.072	2070000000	63	2.38535	0	6.48158	1.96574	sp|Q02543|RL18A_HUMAN	sp|Q02543|RL18A_HUMAN	859	60S ribosomal protein L18a	RPL18A
-3.03679	-4.65056	-3.6095	1.71077	3.92971	2.60444	2.42873	+	NSP8_7_Control	4	4	4	23	23	23	22.876	0	5.891	652610000	10	3.66674	0	6.43403	2.40503	sp|P46782|RS5_HUMAN	sp|P46782|RS5_HUMAN	613	40S ribosomal protein S5	RPS5
-0.88393	-0.0754824	0.742968	6.0492	6.67234	6.17034	6.50528	+	NSP8_7_Control	7	7	7	48.5	48.5	48.5	15.798	0	48.169	11833000000	127	4.62035	0	6.42144	2.64414	sp|P61353|RL27_HUMAN	sp|P61353|RL27_HUMAN	740	60S ribosomal protein L27	RPL27
-1.73052	-1.89086	-1.33586	5.56796	4.60072	5.0173	3.80052	+	NSP8_7_Control	12	12	12	44	44	44	31.324	0	323.31	7674900000	127	4.45423	0	6.39904	2.5994	sp|P15880|RS2_HUMAN	sp|P15880|RS2_HUMAN	392	40S ribosomal protein S2	RPS2
-5.12637	-4.14809	-4.04834	0.679119	1.8356	2.51235	1.69851	+	NSP8_7_Control	5	5	5	31.6	31.6	31.6	29.572	0	68.575	354380000	32	4.05998	0	6.12233	2.41768	sp|Q9NQT5|EXOS3_HUMAN	sp|Q9NQT5|EXOS3_HUMAN	1670	Exosome complex component RRP40	EXOSC3
-4.73238	-3.25056	-3.84548	1.98342	1.68462	2.57662	2.37655	+	NSP8_7_Control	2	2	2	3	3	3	104.92	0	2.4855	654520000	8	4.49998	0	6.09811	2.50884	sp|Q8N6Y1|PCD20_HUMAN	sp|Q8N6Y1|PCD20_HUMAN	1261	Protocadherin-20	PCDH20
-5.1715	-3.37663	-1.90796	2.12934	2.85195	2.44129	2.85514	+	NSP8_7_Control	14	14	14	20.1	20.1	20.1	83.654	0	137.3	873080000	82	3.15346	0	6.05479	2.14974	sp|Q13823|NOG2_HUMAN	sp|Q13823|NOG2_HUMAN	946	Nucleolar GTP-binding protein 2	GNL2
-3.37033	-4.36833	-3.95059	1.80538	2.59006	2.12645	2.10439	+	NSP8_7_Control	5	5	5	29.9	29.9	29.9	22.083	0	124.98	668640000	61	5.19528	0	6.05299	2.62172	sp|Q9BRJ6|CG050_HUMAN	sp|Q9BRJ6|CG050_HUMAN	1503	Uncharacterized protein C7orf50	C7orf50
-3.66896	-4.80239	0.0259895	1.87526	3.90083	4.43671	2.67356	+	NSP8_7_Control	3	3	3	16.2	16.2	16.2	13.293	0	15.732	1165400000	14	2.1175	0	6.03671	1.77548	sp|P49207|RL34_HUMAN	sp|P49207|RL34_HUMAN	632	60S ribosomal protein L34	RPL34
-4.7069	-3.28803	-1.23611	3.67272	2.45859	1.99268	3.44316	+	NSP8_7_Control	29	29	29	30.7	30.7	30.7	133.94	0	323.31	2097600000	185	2.79083	0	5.9688	2.01235	sp|Q7L2E3|DHX30_HUMAN	sp|Q7L2E3|DHX30_HUMAN	1172	ATP-dependent RNA helicase DHX30	DHX30
-3.90557	-3.83652	-4.39737	1.00361	1.50748	2.38278	2.76044	+	NSP8_7_Control	5	4	4	28.7	28.7	28.7	19.329	0	89.958	734990000	36	4.14794	0	5.96006	2.38688	sp|P84103|SRSF3_HUMAN	sp|P84103|SRSF3_HUMAN	840	Serine/arginine-rich splicing factor 3	SRSF3
-4.40913	-2.73377	-1.64072	2.6562	2.95002	2.84437	3.57477	+	NSP8_7_Control	6	6	5	20.2	20.2	16.9	31.263	0	126.87	1110300000	31	3.38653	0	5.93421	2.18691	sp|Q13243|SRSF5_HUMAN	sp|Q13243|SRSF5_HUMAN	919	Serine/arginine-rich splicing factor 5	SRSF5
-0.746304	-0.419557	0.386301	4.63473	5.97323	5.83142	6.2171	+	NSP8_7_Control	21	21	19	41.2	41.2	37.3	63.48	0	323.31	6342700000	161	4.10991	0	5.92397	2.36675	sp|Q9NZI8|IF2B1_HUMAN	sp|Q9NZI8|IF2B1_HUMAN	1736	Insulin-like growth factor 2 mRNA-binding protein 1	IGF2BP1
-3.72118	-3.6601	-0.38196	3.90718	3.04267	3.20578	3.07509	+	NSP8_7_Control	8	8	8	31.8	31.8	31.8	24.604	0	180.39	4639900000	94	2.79211	0	5.89543	1.99602	sp|P27635|RL10_HUMAN;sp|Q96L21|RL10L_HUMAN	sp|P27635|RL10_HUMAN	478	60S ribosomal protein L10	RPL10
-3.57531	-1.01072	-1.51237	2.50334	4.46347	4.14195	4.20545	+	NSP8_7_Control	9	9	9	54.8	54.8	54.8	15.55	0	142.94	2259900000	70	3.02377	0	5.86135	2.06152	sp|P08708|RS17_HUMAN	sp|P08708|RS17_HUMAN	327	40S ribosomal protein S17	RPS17
-4.77512	-0.577653	0.564526	4.3084	3.82297	4.63235	4.26591	+	NSP8_7_Control	6	6	6	36.1	36.1	36.1	15.423	0	55.874	3789200000	79	2.09826	0	5.85349	1.73571	sp|P62847|RS24_HUMAN	sp|P62847|RS24_HUMAN	776	40S ribosomal protein S24	RPS24
-4.64708	-4.02954	-2.61425	1.90269	2.85566	2.61439	0.972328	+	NSP8_7_Control	18	18	18	24.2	24.2	24.2	96.331	0	235.91	592880000	105	3.3681	0	5.84989	2.15884	sp|Q9GZR7|DDX24_HUMAN	sp|Q9GZR7|DDX24_HUMAN	1575	ATP-dependent RNA helicase DDX24	DDX24
-4.99103	-3.05993	-3.6726	1.90579	1.34123	1.72088	2.54877	+	NSP8_7_Control	15	15	15	23.4	23.4	23.4	123.51	0	165.88	780290000	82	3.82671	0	5.78702	2.25844	sp|Q6PKG0|LARP1_HUMAN;sp|Q659C4|LAR1B_HUMAN	sp|Q6PKG0|LARP1_HUMAN	1146	La-related protein 1	LARP1
-3.08035	-4.02259	-2.48572	1.7385	3.73075	3.12518	1.47696	+	NSP8_7_Control	14	14	14	29.6	29.6	29.6	50.381	0	323.31	807720000	83	3.22709	0	5.71406	2.08314	sp|Q5T3I0|GPTC4_HUMAN	sp|Q5T3I0|GPTC4_HUMAN	1101	G patch domain-containing protein 4	GPATCH4
-3.79399	-2.19115	1.28715	3.88685	3.77498	4.03011	4.82643	+	NSP8_7_Control	22	22	22	39.6	39.6	39.6	73.964	0	323.31	3606500000	166	2.16526	0	5.69559	1.73329	sp|Q9BZE4|NOG1_HUMAN	sp|Q9BZE4|NOG1_HUMAN	1565	Nucleolar GTP-binding protein 1	GTPBP4
-4.68808	-1.26596	-4.40343	1.81509	2.58167	2.01423	2.53691	+	NSP8_7_Control	12	12	12	25	25	25	70.729	0	323.31	1812700000	68	2.74119	0	5.68946	1.93216	sp|Q9UHB9|SRP68_HUMAN	sp|Q9UHB9|SRP68_HUMAN	1776	Signal recognition particle subunit SRP68	SRP68
-2.80532	-2.38477	-3.3301	2.47478	3.11419	2.3959	3.3819	+	NSP8_7_Control	1	1	1	13	13	13	13.015	0	61.31	1448500000	13	4.69594	0	5.68175	2.40144	sp|P62854|RS26_HUMAN	sp|P62854|RS26_HUMAN	778	40S ribosomal protein S26	RPS26
-2.75924	-3.82951	-3.09289	2.32592	2.25793	2.09097	2.77084	+	NSP8_7_Control	18	18	18	30	30	30	101.43	0	323.31	1355900000	100	4.97878	0	5.58863	2.4137	sp|Q7Z2W4|ZCCHV_HUMAN	sp|Q7Z2W4|ZCCHV_HUMAN	1179	Zinc finger CCCH-type antiviral protein 1	ZC3HAV1
-0.112921	-0.768111	0.564201	6.10469	4.8708	4.98307	5.7092	+	NSP8_7_Control	9	9	9	38.4	38.4	38.4	24.261	0	302.79	13455000000	119	4.08351	0	5.52255	2.23149	sp|P26373|RL13_HUMAN	sp|P26373|RL13_HUMAN	470	60S ribosomal protein L13	RPL13
-2.89467	-3.89722	-3.97271	2.06065	1.75339	2.18262	1.55083	+	NSP8_7_Control	14	13	13	35.7	34.5	34.5	69.72	0	204.81	755520000	77	4.79376	0	5.47507	2.3429	sp|P51114|FXR1_HUMAN	sp|P51114|FXR1_HUMAN	659	Fragile X mental retardation syndrome-related protein 1	FXR1
-3.41414	-3.98323	1.66711	3.73706	3.65338	2.58015	4.2718	+	NSP8_7_Control	18	18	18	39.4	39.4	39.4	75.406	0	291.12	2916800000	142	1.76537	0	5.47068	1.53665	sp|Q9NVP1|DDX18_HUMAN	sp|Q9NVP1|DDX18_HUMAN	1707	ATP-dependent RNA helicase DDX18	DDX18
-3.46676	-2.68777	-0.923962	2.78568	3.63223	2.76088	3.17636	+	NSP8_7_Control	11	11	9	21.4	21.4	18.3	74.324	0	148.91	1228400000	81	3.32757	0	5.44828	2.0373	sp|Q96SB4|SRPK1_HUMAN;sp|Q9UPE1|SRPK3_HUMAN	sp|Q96SB4|SRPK1_HUMAN	1456	SRSF protein kinase 1	SRPK1
0.957249	0.577085	1.04734	5.7928	6.04934	6.39953	6.8254	+	NSP8_7_Control	9	9	9	47	47	47	17.222	0	121.28	11401000000	85	5.07955	0	5.40621	2.35968	sp|P62277|RS13_HUMAN	sp|P62277|RS13_HUMAN	760	40S ribosomal protein S13	RPS13
-3.05192	-2.87382	-4.45302	1.73315	0.529631	1.56241	3.87166	+	NSP8_7_Control	3	3	3	12.2	12.2	12.2	55.827	0	245.93	810500000	36	2.66604	0	5.3838	1.83796	sp|Q13610|PWP1_HUMAN	sp|Q13610|PWP1_HUMAN	944	Periodic tryptophan protein 1 homolog	PWP1
-4.04925	-3.32029	-1.43852	2.23717	2.38183	2.88239	2.25051	+	NSP8_7_Control	13	13	13	23.8	23.8	23.8	74.605	0	323.31	1405800000	92	3.29735	0	5.374	2.00896	sp|O76094|SRP72_HUMAN	sp|O76094|SRP72_HUMAN	218	Signal recognition particle subunit SRP72	SRP72
-4.03128	-4.10408	0.755564	2.16481	4.01076	3.27651	2.14603	+	NSP8_7_Control	3	3	3	17.1	17.1	17.1	26.599	0	87.325	1039300000	42	1.85333	0	5.35946	1.55392	sp|P56537|IF6_HUMAN	sp|P56537|IF6_HUMAN	710	Eukaryotic translation initiation factor 6	EIF6
-1.42945	-4.70376	-0.106066	2.50854	2.69904	3.66438	4.08599	+	NSP8_7_Control	7	7	6	24.4	24.4	24.4	27.366	0	57.648	1550100000	62	2.12554	0	5.31925	1.64781	sp|Q16629|SRSF7_HUMAN	sp|Q16629|SRSF7_HUMAN	1052	Serine/arginine-rich splicing factor 7	SRSF7
-3.71465	-3.08268	-3.7168	1.07938	2.42659	1.54229	1.98792	+	NSP8_7_Control	12	12	12	18.3	18.3	18.3	77.672	0	85.188	451260000	51	4.42246	0	5.26376	2.20652	sp|O15226|NKRF_HUMAN	sp|O15226|NKRF_HUMAN	119	NF-kappa-B-repressing factor	NKRF
-3.88358	-5.02439	-4.68814	-0.40299	1.17992	1.18638	0.938129	+	NSP8_7_Control	11	11	11	10.3	10.3	10.3	155.6	0	242.49	267490000	58	3.74294	0	5.2574	2.07647	sp|Q6P158|DHX57_HUMAN	sp|Q6P158|DHX57_HUMAN	1128	Putative ATP-dependent RNA helicase DHX57	DHX57
1.73233	1.69116	-3.36238	4.5409	5.30785	5.22548	5.84599	+	NSP8_7_Control	21	4	4	51.4	16	16	49.67	0	208.45	5834400000	54	1.805	0.000248447	5.20968	1.50998	sp|P07437|TBB5_HUMAN;sp|A6NNZ2|TBB8B_HUMAN;sp|Q9H4B7|TBB1_HUMAN;CON__ENSEMBL:ENSBTAP00000025008	sp|P07437|TBB5_HUMAN	313	Tubulin beta chain	TUBB
-3.29295	-5.42547	-5.27828	0.0211678	1.07541	-0.545168	1.60202	+	NSP8_7_Control	7	7	7	35	35	35	29.634	0	22.344	333590000	26	2.85457	0	5.20392	1.84841	sp|O60762|DPM1_HUMAN	sp|O60762|DPM1_HUMAN	176	Dolichol-phosphate mannosyltransferase subunit 1	DPM1
-1.77297	-1.56984	1.94194	5.03468	4.44289	4.33711	5.01715	+	NSP8_7_Control	25	25	25	25.1	25.1	25.1	140.96	0	323.31	6220500000	253	2.39146	0	5.17491	1.70657	sp|Q08211|DHX9_HUMAN	sp|Q08211|DHX9_HUMAN	885	ATP-dependent RNA helicase A	DHX9
-4.99664	-5.36125	-3.95639	-0.782667	1.47165	1.48241	-0.609148	+	NSP8_7_Control	8	8	8	6.1	6.1	6.1	201.56	0	16.842	174730000	32	2.82136	0	5.16199	1.82882	sp|Q7Z6E9|RBBP6_HUMAN	sp|Q7Z6E9|RBBP6_HUMAN	1188	E3 ubiquitin-protein ligase RBBP6	RBBP6
-2.89421	-4.04145	0.12529	3.48693	2.39731	2.77508	2.83957	+	NSP8_7_Control	14	14	14	22.1	22.1	22.1	98.594	0	129.83	1545000000	66	2.3083	0	5.14485	1.6739	sp|Q8TDD1|DDX54_HUMAN	sp|Q8TDD1|DDX54_HUMAN	1305	ATP-dependent RNA helicase DDX54	DDX54
-4.45738	-2.95165	-3.44319	1.21091	1.63085	1.32471	1.78116	+	NSP8_7_Control	10	10	10	9.3	9.3	9.3	143.7	0	159.88	415590000	54	4.26583	0	5.10431	2.12455	sp|Q5JTH9|RRP12_HUMAN	sp|Q5JTH9|RRP12_HUMAN	1089	RRP12-like protein	RRP12
0.771841	0.590146	1.1337	5.02399	6.69742	6.41239	5.48454	+	NSP8_7_Control	17	17	12	70.1	70.1	62.7	35.924	0	323.31	8531600000	257	3.87371	0	5.07269	2.04378	sp|P67809|YBOX1_HUMAN;sp|Q9Y2T7|YBOX2_HUMAN	sp|P67809|YBOX1_HUMAN	803	Y-box-binding protein 1	YBX1
-2.957	-3.1313	-0.487705	2.3134	3.49189	2.8366	2.81539	+	NSP8_7_Control	13	13	13	37.9	37.9	37.9	57.193	0	253.02	882630000	108	2.91252	0	5.05633	1.82586	sp|O43660|PLRG1_HUMAN	sp|O43660|PLRG1_HUMAN	150	Pleiotropic regulator 1	PLRG1
-3.08342	-5.4668	-2.54423	-0.35264	1.91753	2.05748	1.80607	+	NSP8_7_Control	7	7	7	20.2	20.2	20.2	37.67	0	50.932	306110000	34	2.38619	0	5.05526	1.67874	sp|Q96PU8|QKI_HUMAN	sp|Q96PU8|QKI_HUMAN	1447	Protein quaking	QKI
-3.71394	-3.24252	-3.79285	0.92325	2.20354	1.60219	1.11168	+	NSP8_7_Control	11	11	11	13.6	13.6	13.6	138.62	0	79.669	497560000	47	4.43155	0	5.04326	2.12992	sp|O00411|RPOM_HUMAN	sp|O00411|RPOM_HUMAN	86	DNA-directed RNA polymerase, mitochondrial	POLRMT
-4.73559	-3.94923	-3.49531	-0.272848	1.90953	1.48985	0.63872	+	NSP8_7_Control	8	8	8	24.1	24.1	24.1	55.799	0	312.78	206490000	45	3.23649	0	5.00136	1.88921	sp|Q9UJA5|TRM6_HUMAN	sp|Q9UJA5|TRM6_HUMAN	1792	tRNA (adenine(58)-N(1))-methyltransferase non-catalytic subunit TRM6	TRMT6
-4.3315	-3.98061	-1.06114	1.64779	1.60961	2.38506	1.83105	+	NSP8_7_Control	14	12	12	30.4	26.4	26.4	63.704	0	45.412	592600000	56	2.59814	0	4.9928	1.72598	sp|O00425|IF2B3_HUMAN	sp|O00425|IF2B3_HUMAN	87	Insulin-like growth factor 2 mRNA-binding protein 3	IGF2BP3
-3.88981	-4.44721	-2.44392	0.775354	1.89798	1.05077	1.86239	+	NSP8_7_Control	2	2	2	11.7	11.7	11.7	26.396	0	121.78	419530000	39	3.37789	0	4.99027	1.91745	sp|Q9Y3Y2|CHTOP_HUMAN	sp|Q9Y3Y2|CHTOP_HUMAN	1886	Chromatin target of PRMT1 protein	CHTOP
-3.77731	-4.37318	-3.9855	0.975483	1.13396	1.42138	0.22073	+	NSP8_7_Control	15	15	15	22.9	22.9	22.9	96.557	0	323.31	478010000	60	4.595	0	4.98322	2.13273	sp|Q8IY81|SPB1_HUMAN	sp|Q8IY81|SPB1_HUMAN	1233	pre-rRNA 2-O-ribose RNA methyltransferase FTSJ3	FTSJ3
-1.36137	-4.5607	-1.59011	2.02083	3.13134	2.56911	2.19413	+	NSP8_7_Control	12	12	12	16.1	16.1	16.1	95.737	0	139.13	1093300000	104	2.55812	0	4.98291	1.71243	sp|Q9BUJ2|HNRL1_HUMAN	sp|Q9BUJ2|HNRL1_HUMAN	1521	Heterogeneous nuclear ribonucleoprotein U-like protein 1	HNRNPUL1
-2.95168	-4.75494	-3.63072	2.19169	0.445004	0.520498	1.26296	+	NSP8_7_Control	8	8	8	29.1	29.1	29.1	49.419	0	64.229	708180000	43	3.17443	0	4.88415	1.8418	sp|Q9BQ67|GRWD1_HUMAN	sp|Q9BQ67|GRWD1_HUMAN	1495	Glutamate-rich WD repeat-containing protein 1	GRWD1
-4.17762	-4.2706	-5.15354	-0.154203	1.16254	0.525894	-0.149094	+	NSP8_7_Control	8	8	8	17.2	17.2	17.2	48.564	0	214.17	207100000	47	3.91337	0	4.88021	1.98785	sp|P42696|RBM34_HUMAN	sp|P42696|RBM34_HUMAN	593	RNA-binding protein 34	RBM34
1.42686	-4.74976	-1.69909	2.46422	3.08303	3.58472	3.59582	+	NSP8_7_Control	20	20	20	43.3	43.3	43.3	63.182	0	323.31	1335700000	114	1.61218	0.000910891	4.85594	1.37756	sp|O95793|STAU1_HUMAN	sp|O95793|STAU1_HUMAN	246	Double-stranded RNA-binding protein Staufen homolog 1	STAU1
-4.10806	-4.63842	-2.80259	0.740557	1.3341	0.137537	1.51745	+	NSP8_7_Control	7	7	7	29.4	29.4	29.4	38.496	0	28.412	410330000	48	3.34287	0	4.7821	1.84822	sp|P40937|RFC5_HUMAN	sp|P40937|RFC5_HUMAN	578	Replication factor C subunit 5	RFC5
-3.4697	-5.39151	-1.22898	1.6092	0.709518	0.0673466	3.24674	+	NSP8_7_Control	5	5	5	13.7	13.7	13.7	60.547	0	95.317	401900000	36	1.84623	0.000222222	4.7716	1.44789	sp|Q49A26|GLYR1_HUMAN	sp|Q49A26|GLYR1_HUMAN	1067	Putative oxidoreductase GLYR1	GLYR1
-0.654184	1.46748	3.24217	7.00323	5.93527	5.54862	5.97062	+	NSP8_7_Control	12	12	12	53.4	53.4	53.4	24.205	0	323.31	15724000000	155	2.27556	0	4.76261	1.58135	sp|P62241|RS8_HUMAN	sp|P62241|RS8_HUMAN	752	40S ribosomal protein S8	RPS8
-3.5993	-2.52478	-4.22743	1.28774	1.02758	1.44938	1.46761	+	NSP8_7_Control	6	6	6	17.8	17.8	17.8	41.193	0	243.01	432450000	44	3.9643	0	4.75858	1.95583	sp|Q15050|RRS1_HUMAN	sp|Q15050|RRS1_HUMAN	1008	Ribosome biogenesis regulatory protein homolog	RRS1
-3.8154	-3.75251	0.722261	2.99704	2.6592	2.02968	2.1274	+	NSP8_7_Control	35	35	35	22.3	22.3	22.3	208.7	0	323.31	1445000000	194	1.84655	0.000703297	4.73521	1.44127	sp|Q14690|RRP5_HUMAN	sp|Q14690|RRP5_HUMAN	985	Protein RRP5 homolog	PDCD11
-2.47491	-4.67466	-3.47926	0.792589	1.8366	0.366617	1.60078	+	NSP8_7_Control	7	2	2	43.7	7.9	7.9	13.952	0	17.776	3005700000	17	3.04024	0	4.69209	1.75769	sp|Q99880|H2B1L_HUMAN;sp|Q99879|H2B1M_HUMAN;sp|Q99877|H2B1N_HUMAN;sp|Q93079|H2B1H_HUMAN;sp|Q5QNW6|H2B2F_HUMAN;sp|P62807|H2B1C_HUMAN;sp|P58876|H2B1D_HUMAN;sp|P57053|H2BFS_HUMAN;sp|O60814|H2B1K_HUMAN;sp|Q96A08|H2B1A_HUMAN	sp|Q99880|H2B1L_HUMAN;sp|Q99879|H2B1M_HUMAN;sp|Q99877|H2B1N_HUMAN;sp|Q93079|H2B1H_HUMAN;sp|Q5QNW6|H2B2F_HUMAN;sp|P62807|H2B1C_HUMAN;sp|P58876|H2B1D_HUMAN;sp|P57053|H2BFS_HUMAN;sp|O60814|H2B1K_HUMAN;sp|Q96A08|H2B1A_HUMAN	178	Histone H2B type 1-L	H2BC13
-3.73633	-2.69997	-1.80844	2.87361	1.85224	1.79887	1.22016	+	NSP8_7_Control	16	16	14	27.2	27.2	23.2	74.222	0	250.61	770710000	97	3.19608	0	4.68447	1.78897	sp|P51116|FXR2_HUMAN	sp|P51116|FXR2_HUMAN	660	Fragile X mental retardation syndrome-related protein 2	FXR2
-6.40166	-4.02173	-1.30807	0.0469837	1.4037	1.51173	-0.0506115	+	NSP8_7_Control	15	15	14	24.7	24.7	24.7	108.66	0	114.76	281630000	77	1.75818	0.000924623	4.63843	1.39348	sp|Q9Y2W1|TR150_HUMAN	sp|Q9Y2W1|TR150_HUMAN	1861	Thyroid hormone receptor-associated protein 3	THRAP3
-3.98629	-2.54986	-2.35706	1.04263	2.52324	1.12581	1.84139	+	NSP8_7_Control	9	9	8	27.5	27.5	24.9	52.164	0	33.586	632660000	53	3.23935	0	4.59767	1.77227	sp|Q13283|G3BP1_HUMAN	sp|Q13283|G3BP1_HUMAN	923	Ras GTPase-activating protein-binding protein 1	G3BP1
-4.21137	-4.41181	-2.69063	2.36695	0.0405388	-0.0234528	0.826462	+	NSP8_7_Control	16	16	16	24.1	24.1	24.1	100.83	0	205.88	791160000	96	2.64098	0	4.5739	1.63367	sp|Q01780|EXOSX_HUMAN	sp|Q01780|EXOSX_HUMAN	853	Exosome component 10	EXOSC10
-4.65961	0.329497	4.69918	3.51228	4.81039	4.87904	5.53478	+	NSP8_7_Control	10	10	10	46.3	46.3	46.3	32.575	0	323.31	5491700000	146	0.974282	0.00259587	4.5611	1.05659	sp|P06748|NPM_HUMAN	sp|P06748|NPM_HUMAN	305	Nucleophosmin	NPM1
0.184406	-0.835227	-0.283247	3.94847	4.7253	4.25287	4.0609	+	NSP8_7_Control	25	25	25	43.9	43.9	43.9	84.427	0	323.31	3068900000	233	4.51763	0	4.55824	1.9654	sp|Q14684|RRP1B_HUMAN	sp|Q14684|RRP1B_HUMAN	984	Ribosomal RNA processing protein 1 homolog B	RRP1B
-0.579918	-0.222816	1.98625	5.68961	4.2618	4.31726	5.35357	+	NSP8_7_Control	6	6	6	29.3	29.3	29.3	17.779	0	156.15	9475000000	68	2.62186	0	4.51105	1.61301	sp|P83731|RL24_HUMAN	sp|P83731|RL24_HUMAN	835	60S ribosomal protein L24	RPL24
-4.23551	-3.4489	-4.63297	0.0846252	0.507481	0.124815	0.893198	+	NSP8_7_Control	16	16	16	10.6	10.6	10.6	238.87	0	28.908	213860000	35	4.19722	0	4.50832	1.90444	sp|Q12789|TF3C1_HUMAN	sp|Q12789|TF3C1_HUMAN	894	General transcription factor 3C polypeptide 1	GTF3C1
-4.15839	-2.37529	-2.6946	0.716476	1.12663	2.2035	1.63962	+	NSP8_7_Control	3	3	3	14.9	14.9	14.9	33.665	0	154.33	379950000	34	3.18669	0	4.49765	1.73211	sp|P62995|TRA2B_HUMAN	sp|P62995|TRA2B_HUMAN	793	Transformer-2 protein homolog beta	TRA2B
-4.02641	-4.56584	-0.615616	1.28764	1.49172	1.72463	1.15681	+	NSP8_7_Control	11	11	11	13.4	13.4	13.4	102.45	0	22.124	531180000	59	2.10902	0.000232558	4.48449	1.47272	sp|Q15269|PWP2_HUMAN	sp|Q15269|PWP2_HUMAN	1016	Periodic tryptophan protein 2 homolog	PWP2
-3.24861	-4.21716	-3.86466	-0.0686855	1.36141	0.362665	1.15164	+	NSP8_7_Control	9	9	9	19.2	19.2	19.2	81.746	0	49.065	237770000	32	3.70406	0	4.47857	1.81934	sp|Q7Z2T5|TRM1L_HUMAN	sp|Q7Z2T5|TRM1L_HUMAN	1178	TRMT1-like protein	TRMT1L
-3.21391	-4.72417	0.218813	1.45183	2.24192	1.61593	2.19208	+	NSP8_7_Control	21	21	21	18.3	18.3	18.3	160.25	0	180.24	692040000	109	1.7944	0.000893204	4.44853	1.37033	sp|Q9H6S0|YTDC2_HUMAN	sp|Q9H6S0|YTDC2_HUMAN	1616	3-5 RNA helicase YTHDC2	YTHDC2
-2.28234	-5.29906	-3.01639	0.765194	0.969366	0.218597	1.6748	+	NSP8_7_Control	16	16	16	22.7	22.7	22.7	113.67	0	323.31	354680000	60	2.4923	0	4.43958	1.56364	sp|Q9HCE1|MOV10_HUMAN	sp|Q9HCE1|MOV10_HUMAN	1648	Helicase MOV-10	MOV10
-2.48422	-3.01772	-2.65831	2.53752	1.79344	1.57104	0.970419	+	NSP8_7_Control	5	5	5	5.7	5.7	5.7	118.71	0	18.169	1132000000	10	3.95852	0	4.43819	1.84541	sp|Q8TEX9|IPO4_HUMAN	sp|Q8TEX9|IPO4_HUMAN	1313	Importin-4	IPO4
-3.65557	-4.80748	-3.51314	2.59975	-0.294609	-0.445593	-0.0773048	+	NSP8_7_Control	4	4	4	21.9	21.9	21.9	21.188	0	323.31	675600000	33	2.31915	0.00025641	4.43763	1.51945	sp|Q9Y3C1|NOP16_HUMAN	sp|Q9Y3C1|NOP16_HUMAN	1876	Nucleolar protein 16	NOP16
-1.55679	-4.04559	0.935101	0.874304	3.30828	3.45803	3.79735	+	NSP8_7_Control	13	3	3	34.3	9.9	9.9	21.364	0	44.929	2033100000	53	1.55387	0.00198333	4.41525	1.28335	sp|P16403|H12_HUMAN	sp|P16403|H12_HUMAN	397	Histone H1.2	H1-2
-4.30864	-2.01957	0.65761	2.86971	3.05774	1.6333	2.50177	+	NSP8_7_Control	14	14	14	31.1	31.1	31.1	61.992	0	287.14	1100600000	85	1.76399	0.000872038	4.40583	1.3525	sp|Q9BVP2|GNL3_HUMAN	sp|Q9BVP2|GNL3_HUMAN	1531	Guanine nucleotide-binding protein-like 3	GNL3
-3.8219	-3.70218	-0.809731	1.43298	2.26327	1.64988	1.13494	+	NSP8_7_Control	7	7	7	12.6	12.6	12.6	68.002	0	44.582	519300000	37	2.40506	0	4.3982	1.53193	sp|O00541|PESC_HUMAN	sp|O00541|PESC_HUMAN	92	Pescadillo homolog	PES1
-3.50178	-4.87238	-0.377171	1.89878	0.735558	0.639765	2.30301	+	NSP8_7_Control	3	3	3	16.7	16.7	16.7	30.84	0	272.55	572240000	38	1.78179	0.000851852	4.31139	1.3401	sp|Q13151|ROA0_HUMAN	sp|Q13151|ROA0_HUMAN	911	Heterogeneous nuclear ribonucleoprotein A0	HNRNPA0
-4.67006	-5.62209	-3.53456	-1.66787	-0.131504	0.563438	0.0325203	+	NSP8_7_Control	7	7	7	15.4	15.4	15.4	70.737	0	100.13	148340000	26	2.62604	0	4.30805	1.56136	sp|Q969Z0|FAKD4_HUMAN	sp|Q969Z0|FAKD4_HUMAN	1380	FAST kinase domain-containing protein 4	TBRG4
-3.61896	-3.86973	-4.06705	-0.579601	0.99313	0.22369	1.161	+	NSP8_7_Control	8	8	8	10.2	10.2	10.2	103.08	0	146.54	267160000	32	3.52029	0	4.30147	1.73127	sp|Q9H3U1|UN45A_HUMAN	sp|Q9H3U1|UN45A_HUMAN	1604	Protein unc-45 homolog A	UNC45A
-4.63035	-1.57744	-3.58246	1.16495	1.62238	1.21176	0.0724831	+	NSP8_7_Control	9	9	9	22.3	22.3	22.3	51.588	0	94.795	297990000	60	2.4097	0.000243902	4.2813	1.50445	sp|Q1ED39|KNOP1_HUMAN	sp|Q1ED39|KNOP1_HUMAN	1056	Lysine-rich nucleolar protein 1	KNOP1
-3.78486	-3.56385	-3.54619	0.850092	0.666761	0.302927	0.699093	+	NSP8_7_Control	6	6	6	14.1	14.1	14.1	60.67	0	20.051	219840000	30	5.97223	0	4.26135	1.98058	sp|P10155|RO60_HUMAN	sp|P10155|RO60_HUMAN	348	60 kDa SS-A/Ro ribonucleoprotein	RO60
-2.68275	-4.09834	-4.60377	0.950281	0.825043	-0.269154	0.339178	+	NSP8_7_Control	10	10	10	15.6	15.6	15.6	73.584	0	123.89	236220000	22	3.12561	0	4.25629	1.64846	sp|Q15397|PUM3_HUMAN	sp|Q15397|PUM3_HUMAN	1026	Pumilio homolog 3	PUM3
-3.67397	-3.21203	-0.774567	1.36746	0.418921	0.765329	4.24997	+	NSP8_7_Control	6	6	6	46.1	46.1	46.1	20.462	0	90.348	1048300000	38	1.68273	0.00153448	4.25394	1.29805	sp|Q9Y221|NIP7_HUMAN	sp|Q9Y221|NIP7_HUMAN	1837	60S ribosome subunit biogenesis protein NIP7 homolog	NIP7
-4.5043	-4.17152	-1.68251	0.415041	0.522171	0.726166	1.50549	+	NSP8_7_Control	12	12	12	15.3	15.3	15.3	85.737	0	51.258	247870000	47	2.49837	0.000253165	4.24499	1.51612	sp|Q9NW13|RBM28_HUMAN	sp|Q9NW13|RBM28_HUMAN	1712	RNA-binding protein 28	RBM28
-3.96016	-4.1151	-1.08585	0.0314522	1.81237	1.43076	1.42906	+	NSP8_7_Control	8	8	8	18.2	18.2	18.2	52.839	0	323.31	375160000	41	2.18297	0.001	4.22961	1.4359	sp|P56182|RRP1_HUMAN	sp|P56182|RRP1_HUMAN	707	Ribosomal RNA processing protein 1 homolog A	RRP1
-4.04763	-3.39505	-0.4841	0.733898	2.23899	1.89745	1.38182	+	NSP8_7_Control	17	17	17	18.5	18.5	18.5	152.45	0	323.31	372540000	88	2.08189	0.000953368	4.2053	1.40404	sp|Q9P2E9|RRBP1_HUMAN	sp|Q9P2E9|RRBP1_HUMAN	1752	Ribosome-binding protein 1	RRBP1
-3.98497	-3.25911	-3.8522	1.30858	-0.0654163	0.602266	0.180124	+	NSP8_7_Control	5	5	5	8.8	8.8	8.8	92.547	0	18.337	492040000	24	3.86132	0	4.20515	1.75072	sp|Q8WTT2|NOC3L_HUMAN	sp|Q8WTT2|NOC3L_HUMAN	1314	Nucleolar complex protein 3 homolog	NOC3L
-3.41339	-2.33758	-3.18126	1.51296	0.838293	0.911432	1.47585	+	NSP8_7_Control	12	12	12	7.6	7.6	7.6	254.39	0	16.693	401340000	29	4.15235	0	4.16204	1.77384	sp|O60287|NPA1P_HUMAN	sp|O60287|NPA1P_HUMAN	166	Nucleolar pre-ribosomal-associated protein 1	URB1
-3.49888	-4.1508	-3.55703	1.57537	0.130245	-0.197586	0.177172	+	NSP8_7_Control	6	6	6	28.3	28.3	28.3	31.932	0	37.703	350490000	33	3.39695	0	4.15687	1.66457	sp|Q9HAN9|NMNA1_HUMAN	sp|Q9HAN9|NMNA1_HUMAN	1640	Nicotinamide/nicotinic acid mononucleotide adenylyltransferase 1	NMNAT1
-2.99564	-2.38814	1.95823	2.65363	3.36905	3.30486	2.71972	+	NSP8_7_Control	22	22	22	46	46	46	66.049	0	323.31	1763300000	141	1.58918	0.00189641	4.15367	1.24957	sp|O00567|NOP56_HUMAN	sp|O00567|NOP56_HUMAN	94	Nucleolar protein 56	NOP56
-4.4736	-3.73624	-3.82334	0.824974	-0.167521	-0.39488	0.274443	+	NSP8_7_Control	4	4	4	12.1	12.1	12.1	48.948	0	92.869	221000000	17	3.98792	0	4.14531	1.74687	sp|Q06265|EXOS9_HUMAN	sp|Q06265|EXOS9_HUMAN	873	Exosome complex component RRP45	EXOSC9
-4.56291	-3.95126	-3.83296	-1.04143	0.750164	0.48605	-0.127216	+	NSP8_7_Control	7	7	7	11.1	11.1	11.1	95.05	0	212.41	146200000	33	3.34431	0	4.1326	1.64825	sp|O15381|NVL_HUMAN	sp|O15381|NVL_HUMAN	128	Nuclear valosin-containing protein-like	NVL
-4.25032	-3.73206	-3.71947	0.995008	-0.774237	0.859289	-0.223068	+	NSP8_7_Control	11	11	11	13	13	13	124.34	0	18.044	277460000	31	3.25915	0	4.11486	1.62857	sp|Q92900|RENT1_HUMAN	sp|Q92900|RENT1_HUMAN	1367	Regulator of nonsense transcripts 1	UPF1
-2.21197	-4.27429	0.000120163	3.17506	1.42233	1.20179	1.98272	+	NSP8_7_Control	11	11	11	35.9	35.9	35.9	34.852	0	90.16	1202100000	58	1.78521	0.00130435	4.10752	1.30098	sp|Q99848|EBP2_HUMAN	sp|Q99848|EBP2_HUMAN	1484	Probable rRNA-processing protein EBP2	EBNA1BP2
-5.05761	-4.46614	-4.58481	-0.377985	-0.435989	-1.35675	-0.224051	+	NSP8_7_Control	6	6	6	11.3	11.3	11.3	56.598	0	33.754	177480000	21	4.167	0	4.10416	1.75454	sp|Q15758|AAAT_HUMAN	sp|Q15758|AAAT_HUMAN	1043	Neutral amino acid transporter B(0)	SLC1A5
-2.71229	-4.80339	-3.05345	-0.441889	1.28088	0.687794	0.715143	+	NSP8_7_Control	14	14	14	12.6	12.6	12.6	152.78	0	166.62	273610000	50	2.70706	0.000254777	4.08353	1.51803	sp|P52701|MSH6_HUMAN	sp|P52701|MSH6_HUMAN	675	DNA mismatch repair protein Msh6	MSH6
-4.49721	-3.29092	-3.39698	-0.0537243	0.728718	0.0348358	0.632263	+	NSP8_7_Control	9	9	9	24.2	24.2	24.2	58.467	0	15.158	271770000	37	3.79603	0	4.06389	1.69273	sp|Q9BVI4|NOC4L_HUMAN	sp|Q9BVI4|NOC4L_HUMAN	1529	Nucleolar complex protein 4 homolog	NOC4L
-3.92503	-4.15202	-4.19002	-0.727785	0.848202	0.0795517	-0.351099	+	NSP8_7_Control	7	7	7	8.2	8.2	8.2	128.25	0	49.231	155470000	28	3.76176	0	4.05124	1.68369	sp|P35251|RFC1_HUMAN	sp|P35251|RFC1_HUMAN	543	Replication factor C subunit 1	RFC1
-3.62166	-5.26255	-4.35189	0.0113049	-0.532536	-0.69672	-0.474697	+	NSP8_7_Control	9	9	9	10.1	10.1	10.1	134.46	0	15.575	183680000	20	3.58224	0	3.98887	1.63742	sp|Q9P2J5|SYLC_HUMAN	sp|Q9P2J5|SYLC_HUMAN	1753	Leucine--tRNA ligase, cytoplasmic	LARS1
-3.05747	-4.30252	-0.459524	1.69519	1.20825	1.24598	1.36302	+	NSP8_7_Control	10	10	10	16.5	16.5	16.5	89.034	0	323.31	705500000	63	2.0574	0.00086385	3.98462	1.3479	sp|Q12788|TBL3_HUMAN	sp|Q12788|TBL3_HUMAN	893	Transducin beta-like protein 3	TBL3
-0.150501	0.423623	1.7048	5.31126	3.79112	4.26364	5.12949	+	NSP8_7_Control	10	10	10	50.5	50.5	50.5	21.863	0	323.31	5735800000	108	2.84026	0.000246914	3.96457	1.50991	sp|P32969|RL9_HUMAN	sp|P32969|RL9_HUMAN	528	60S ribosomal protein L9	RPL9
-2.89942	-4.09021	-4.29188	0.353527	-1.26596	0	1.67936	+	NSP8_7_Control	4	4	4	10.2	10.2	10.2	45.374	0	71.014	366900000	16	2.35641	0.000963351	3.95224	1.40977	sp|P55209|NP1L1_HUMAN;sp|Q99733|NP1L4_HUMAN	sp|P55209|NP1L1_HUMAN;sp|Q99733|NP1L4_HUMAN	701	Nucleosome assembly protein 1-like 1	NAP1L1
-4.81256	-3.37078	-1.8556	0.0233784	1.17128	0.871061	0.316813	+	NSP8_7_Control	6	6	6	30.7	30.7	30.7	32.334	0	95.301	197730000	34	2.41197	0.000983957	3.94195	1.4191	sp|Q9Y3A4|RRP7A_HUMAN;sp|Q9NSQ0|RRP7B_HUMAN	sp|Q9Y3A4|RRP7A_HUMAN	1870	Ribosomal RNA-processing protein 7 homolog A	RRP7A
-3.45591	-3.51371	-0.95071	0.753778	2.01024	1.51419	0.896864	+	NSP8_7_Control	6	6	6	13.1	13.1	13.1	51.84	0	323.31	340040000	40	2.38883	0.000968421	3.93388	1.41208	sp|O43818|U3IP2_HUMAN	sp|O43818|U3IP2_HUMAN	159	U3 small nucleolar RNA-interacting protein 2	RRP9
-3.40028	-4.18794	-3.14282	0.861664	0.0605659	0.611813	-0.122217	+	NSP8_7_Control	6	6	6	23.8	23.8	23.8	34.905	0	130.19	289280000	34	3.84375	0	3.92997	1.65206	sp|Q9HC07|TM165_HUMAN	sp|Q9HC07|TM165_HUMAN	1645	Transmembrane protein 165	TMEM165
-4.19974	-4.28393	-4.70601	0.499575	-1.31506	-1.18147	0.127613	+	NSP8_7_Control	4	4	4	16.2	16.2	16.2	20.625	0	19.426	386990000	21	3.05116	0	3.92922	1.53631	sp|P67812|SC11A_HUMAN	sp|P67812|SC11A_HUMAN	804	Signal peptidase complex catalytic subunit SEC11A	SEC11A
-3.34283	-4.20319	-3.75106	-0.128216	1.21836	0.295542	-0.784765	+	NSP8_7_Control	5	5	5	17.4	17.4	17.4	47.611	0	150.77	182190000	51	3.11469	0	3.91592	1.5427	sp|Q92552|RT27_HUMAN	sp|Q92552|RT27_HUMAN	1346	28S ribosomal protein S27, mitochondrial	MRPS27
-4.94805	-3.52075	-3.59848	1.42473	-0.87129	-1.0694	0.0425491	+	NSP8_7_Control	3	3	3	14.6	14.6	14.6	54.389	0	3.1162	208050000	9	2.39731	0.000958333	3.90407	1.40617	sp|Q9NZM5|NOP53_HUMAN	sp|Q9NZM5|NOP53_HUMAN	1739	Ribosome biogenesis protein NOP53	NOP53
-3.66176	-2.95462	-4.16212	-0.111147	0.547228	0.442402	0.348238	+	NSP8_7_Control	10	10	10	8.4	8.4	8.4	192.95	0	35.601	160120000	28	4.05634	0	3.89951	1.66672	sp|Q86U86|PB1_HUMAN	sp|Q86U86|PB1_HUMAN	1198	Protein polybromo-1	PBRM1
-1.89461	-4.1296	0.462664	0.894566	2.83525	2.36318	2.08192	+	NSP8_7_Control	35	35	35	17.4	17.4	17.4	358.69	0	100.73	795290000	107	1.62714	0.00174359	3.89758	1.21332	sp|P46013|KI67_HUMAN	sp|P46013|KI67_HUMAN	602	Proliferation marker protein Ki-67	MKI67
-0.299402	-0.523547	-0.0370445	3.49812	3.43834	3.397	4.03414	+	NSP8_7_Control	20	20	17	31.4	31.4	28.3	95.337	0	71.246	2534200000	143	5.04917	0	3.87856	1.75358	sp|Q12906|ILF3_HUMAN	sp|Q12906|ILF3_HUMAN	903	Interleukin enhancer-binding factor 3	ILF3
-3.88018	-2.43109	1.4137	2.60326	2.04554	2.09622	2.21487	+	NSP8_7_Control	25	25	18	19.7	19.7	14.4	174.38	0	268.12	985550000	94	1.47718	0.00163014	3.8725	1.16294	sp|P11388|TOP2A_HUMAN	sp|P11388|TOP2A_HUMAN	359	DNA topoisomerase 2-alpha	TOP2A
-3.58184	-3.66917	-1.45954	0.713514	0.497721	2.19071	0.462673	+	NSP8_7_Control	5	5	5	26.1	26.1	26.1	35.582	0	13.699	299220000	22	2.38065	0.000929293	3.86967	1.39374	sp|Q9H7B2|RPF2_HUMAN	sp|Q9H7B2|RPF2_HUMAN	1618	Ribosome production factor 2 homolog	RPF2
-2.44842	-4.72162	0.225618	2.72956	0.938711	1.05946	1.47533	+	NSP8_7_Control	10	10	10	43.3	43.3	43.3	41.401	0	121.8	1337300000	63	1.51911	0.00166434	3.86557	1.17475	sp|Q8TDN6|BRX1_HUMAN	sp|Q8TDN6|BRX1_HUMAN	1307	Ribosome biogenesis protein BRX1 homolog	BRIX1
-2.59638	-4.39797	-3.63968	0.42399	0.419382	-0.527195	0.804354	+	NSP8_7_Control	6	6	6	22.7	22.7	22.7	27.978	0	87.337	331890000	24	3.02071	0.000240964	3.82481	1.49929	sp|P57088|TMM33_HUMAN	sp|P57088|TMM33_HUMAN	714	Transmembrane protein 33	TMEM33
-2.61737	-4.28479	-3.05049	-0.671694	0.503916	1.17408	1.01562	+	NSP8_7_Control	4	4	4	30.6	30.6	30.6	18.998	0	25.843	204420000	24	2.70347	0.000707182	3.82303	1.44419	sp|P51571|SSRD_HUMAN	sp|P51571|SSRD_HUMAN	665	Translocon-associated protein subunit delta	SSR4
-3.8907	-3.10674	-3.57059	-1.43432	0.970184	1.11007	0.553471	+	NSP8_7_Control	6	6	6	24	24	24	51.556	0	120.1	181890000	33	2.48969	0.000948454	3.82253	1.40347	sp|P08621|RU17_HUMAN	sp|P08621|RU17_HUMAN	325	U1 small nuclear ribonucleoprotein 70 kDa	SNRNP70
-3.80268	-2.06701	-2.14156	-0.456083	1.86508	1.85625	1.27798	+	NSP8_7_Control	9	9	9	13.3	13.3	13.3	101.11	0	130.26	298120000	36	2.28752	0.000880383	3.80622	1.35777	sp|P56192|SYMC_HUMAN	sp|P56192|SYMC_HUMAN	708	Methionine--tRNA ligase, cytoplasmic	MARS1
-4.06966	-1.67461	1.66976	2.248	3.00747	1.92426	2.54564	+	NSP8_7_Control	18	18	18	37.1	37.1	37.1	59.578	0	264.76	1169300000	104	1.35352	0.00227848	3.78951	1.1084	sp|Q9Y2X3|NOP58_HUMAN	sp|Q9Y2X3|NOP58_HUMAN	1862	Nucleolar protein 58	NOP58
-4.3775	-4.3549	-3.32276	-0.746071	0.283567	-0.425438	-0.0723763	+	NSP8_7_Control	10	10	10	19.6	19.6	19.6	94.33	0	88.143	196750000	28	3.68925	0	3.77831	1.57939	sp|P34932|HSP74_HUMAN	sp|P34932|HSP74_HUMAN	534	Heat shock 70 kDa protein 4	HSPA4
-3.03007	-4.98511	-5.22502	-0.0302353	0.244186	-1.5183	-1.26023	+	NSP8_7_Control	8	8	8	8	8	8	135.65	0	23.708	147050000	24	2.32614	0.00087619	3.77226	1.35715	sp|O95347|SMC2_HUMAN	sp|O95347|SMC2_HUMAN	234	Structural maintenance of chromosomes protein 2	SMC2
-1.6271	-2.04262	-0.784748	1.99823	2.40684	2.25362	2.42092	+	NSP8_7_Control	16	16	16	20.2	20.2	20.2	133.77	0	154.4	729290000	97	4.03317	0	3.75472	1.61102	sp|O14654|IRS4_HUMAN	sp|O14654|IRS4_HUMAN	101	Insulin receptor substrate 4	IRS4
2.54274	-3.28661	-0.680904	3.16745	2.6109	4.32592	3.00122	+	NSP8_7_Control	4	4	4	22.8	22.8	22.8	14.551	0	217.13	3116900000	40	1.28523	0.00239264	3.7513	1.07904	sp|P42766|RL35_HUMAN	sp|P42766|RL35_HUMAN	595	60S ribosomal protein L35	RPL35
-3.19677	-3.48891	0.744549	2.41324	2.01171	1.11495	1.49082	+	NSP8_7_Control	15	15	15	23.1	23.1	23.1	105.32	0	140	774030000	76	1.5899	0.00165278	3.73806	1.17143	sp|Q8NI36|WDR36_HUMAN	sp|Q8NI36|WDR36_HUMAN	1289	WD repeat-containing protein 36	WDR36
1.03317	0.328691	2.27656	5.36068	4.69659	4.87314	4.85835	+	NSP8_7_Control	5	5	5	51.3	51.3	51.3	12.784	0	242.95	6997600000	114	3.14477	0.000236686	3.73438	1.49031	sp|P62888|RL30_HUMAN	sp|P62888|RL30_HUMAN	782	60S ribosomal protein L30	RPL30
-1.80486	-1.2195	1.6523	3.38021	3.17492	3.80095	2.73186	+	NSP8_7_Control	13	13	11	49.8	49.8	46.4	33.784	0	166.89	2276400000	158	1.98742	0.00195885	3.72934	1.27209	sp|P22087|FBRL_HUMAN	sp|P22087|FBRL_HUMAN	435	rRNA 2-O-methyltransferase fibrillarin	FBL
-3.62103	-3.98459	-4.17854	-1.32327	0.748255	-0.124308	-0.153996	+	NSP8_7_Control	3	3	3	7.6	7.6	7.6	47.405	0	20.908	101500000	20	3.07388	0.000233918	3.71472	1.47341	sp|Q9BV38|WDR18_HUMAN	sp|Q9BV38|WDR18_HUMAN	1525	WD repeat-containing protein 18	WDR18
-4.41901	-4.47323	-0.962055	0.463137	0.580469	0.143692	0.477537	+	NSP8_7_Control	5	5	5	12.9	12.9	12.9	52.221	0	28.745	268500000	20	1.89135	0.00184496	3.70097	1.2427	sp|P11172|UMPS_HUMAN	sp|P11172|UMPS_HUMAN	356	Uridine 5-monophosphate synthase	UMPS
-4.29455	-4.33201	-4.14223	-0.63826	-0.790844	-0.796917	-0.0393009	+	NSP8_7_Control	4	4	4	14.7	14.7	14.7	41.45	0	25.366	125480000	17	4.88227	0	3.68993	1.66376	sp|O75683|SURF6_HUMAN	sp|O75683|SURF6_HUMAN	201	Surfeit locus protein 6	SURF6
-3.8913	-4.06537	-2.95257	0.285696	-0.173216	-0.60836	0.702547	+	NSP8_7_Control	4	4	4	15.6	15.6	15.6	42.2	0	108.22	243880000	35	3.38913	0.000245399	3.68808	1.50973	sp|P35613|BASI_HUMAN	sp|P35613|BASI_HUMAN	551	Basigin	BSG
-4.38862	-4.20016	0.11355	1.27022	0.94315	0.544207	0.514412	+	NSP8_7_Control	11	11	11	14.7	14.7	14.7	108.58	0	147.9	611210000	44	1.48041	0.00196104	3.64307	1.1215	sp|Q9H0D6|XRN2_HUMAN	sp|Q9H0D6|XRN2_HUMAN	1582	5-3 exoribonuclease 2	XRN2
-3.81884	-2.37066	-3.31451	0.00336647	1.34483	0.504103	0.0386505	+	NSP8_7_Control	6	6	6	12.6	12.6	12.6	59.67	0	43.345	202650000	26	3.06734	0.000224719	3.64074	1.44907	sp|P48643|TCPE_HUMAN	sp|P48643|TCPE_HUMAN	627	T-complex protein 1 subunit epsilon	CCT5
-3.76772	-4.48493	-5.25194	-0.718319	-1.798	-2.03004	1.09086	+	NSP8_7_Control	4	4	3	5.9	5.9	4.6	97.903	0	6.5327	146980000	16	1.97559	0.00187402	3.63766	1.2479	sp|Q8NB90|AFG2H_HUMAN	sp|Q8NB90|AFG2H_HUMAN	1267	ATPase family protein 2 homolog	SPATA5
2.20677	1.58474	2.95965	5.64037	4.52423	6.44558	6.91143	+	NSP8_7_Control	10	10	10	44.6	44.6	44.6	21.397	0	182.59	12282000000	123	2.4488	0.000855814	3.63001	1.34332	sp|P18621|RL17_HUMAN	sp|P18621|RL17_HUMAN	414	60S ribosomal protein L17	RPL17
-3.17685	-3.55434	-3.74384	0.636364	-0.70826	0.413584	0.187304	+	NSP8_7_Control	3	3	3	11	11	11	39.157	0	74.906	180740000	24	3.69254	0	3.62393	1.52546	sp|P35250|RFC2_HUMAN	sp|P35250|RFC2_HUMAN	542	Replication factor C subunit 2	RFC2
-3.88261	-0.0823278	-0.0316238	1.84316	2.39283	1.88136	3.04665	+	NSP8_7_Control	10	10	10	40.7	40.7	40.7	27.744	0	18.505	1011400000	77	1.64001	0.00162457	3.62319	1.16213	sp|Q07955|SRSF1_HUMAN	sp|Q07955|SRSF1_HUMAN	882	Serine/arginine-rich splicing factor 1	SRSF1
-3.63041	-5.01713	-0.196501	0.706808	1.05814	0.954897	-0.0372429	+	NSP8_7_Control	10	10	10	15.5	15.5	15.5	83.629	0	42.729	363630000	51	1.48765	0.00195469	3.61866	1.11896	sp|Q14137|BOP1_HUMAN	sp|Q14137|BOP1_HUMAN	957	Ribosome biogenesis protein BOP1	BOP1
-3.85484	-3.73132	-3.64674	0.0888519	-0.274832	-0.498959	0.159445	+	NSP8_7_Control	5	5	5	11.4	11.4	11.4	68.047	0	5.0948	193040000	12	5.12568	0	3.61293	1.64945	sp|Q15046|SYK_HUMAN	sp|Q15046|SYK_HUMAN	1007	Lysine--tRNA ligase	KARS1
-3.91317	-4.94857	-1.72562	-1.45622	0.636106	0.44783	0.698515	+	NSP8_7_Control	4	4	4	6	6	6	70.702	0	3.5528	152070000	14	1.8104	0.00171841	3.61068	1.20284	sp|Q14739|LBR_HUMAN	sp|Q14739|LBR_HUMAN	991	Delta(14)-sterol reductase LBR	LBR
-0.0815735	-0.0082655	1.1526	3.07747	4.2014	4.3947	4.01847	+	NSP8_7_Control	6	6	6	32.4	32.4	32.4	17.256	0	14.792	2981000000	40	3.15473	0.00100546	3.56875	1.43846	sp|Q9UNX3|RL26L_HUMAN;sp|P61254|RL26_HUMAN	sp|Q9UNX3|RL26L_HUMAN;sp|P61254|RL26_HUMAN	736	60S ribosomal protein L26-like 1	RPL26L1
-3.05837	-3.2726	-4.09556	1.00852	-0.64921	0.107487	-0.102346	+	NSP8_7_Control	5	5	5	35.4	35.4	35.4	24.992	0	323.31	215820000	30	3.13129	0.000994595	3.56662	1.43451	sp|Q9H7E9|CH033_HUMAN	sp|Q9H7E9|CH033_HUMAN	1621	UPF0488 protein C8orf33	C8orf33
-3.86231	-3.7946	-3.90468	-0.919567	0.187418	-0.580589	0.0865269	+	NSP8_7_Control	8	8	8	7.7	7.7	7.7	131.98	0	10.735	124980000	19	4.00941	0	3.54731	1.53169	sp|O43795|MYO1B_HUMAN;sp|Q9UBC5|MYO1A_HUMAN	sp|O43795|MYO1B_HUMAN	157	Unconventional myosin-Ib	MYO1B
-4.02561	-1.42243	-0.889322	1.90312	1.37223	1.11992	1.32697	+	NSP8_7_Control	22	22	22	12	12	12	273.6	0	213.13	667380000	116	2.09057	0.001904	3.54301	1.25005	sp|Q6P2Q9|PRP8_HUMAN	sp|Q6P2Q9|PRP8_HUMAN	1135	Pre-mRNA-processing-splicing factor 8	PRPF8
-3.88933	-2.25599	-4.65356	0.448502	-0.492207	-0.448946	0.216019	+	NSP8_7_Control	5	5	5	17.1	17.1	17.1	54.985	0	51.405	201420000	43	2.52905	0.000832579	3.53047	1.32996	sp|O15446|RPA34_HUMAN	sp|O15446|RPA34_HUMAN	131	DNA-directed RNA polymerase I subunit RPA34	CD3EAP
-1.78227	-1.59686	-4.34327	0.0125427	1.40989	1.92557	0.448048	+	NSP8_7_Control	4	4	4	44.6	44.6	44.6	9.1113	0	47.234	307950000	33	1.9414	0.00173723	3.52315	1.21317	sp|P63220|RS21_HUMAN	sp|P63220|RS21_HUMAN	800	40S ribosomal protein S21	RPS21
-3.69982	-2.80048	-4.36067	-0.0265465	0.241055	-0.445032	-0.177011	+	NSP8_7_Control	4	4	4	11	11	11	57.761	0	7.3864	144610000	13	3.42792	0.000229885	3.51844	1.45716	sp|Q9BZI7|REN3B_HUMAN	sp|Q9BZI7|REN3B_HUMAN	1566	Regulator of nonsense transcripts 3B	UPF3B
-2.21294	-3.84144	-2.1027	0.969574	0.464819	0.552078	1.18448	+	NSP8_7_Control	9	4	3	30.2	16.4	12.8	32.866	0	71.889	451780000	22	2.99755	0.00093401	3.51177	1.39806	sp|P12236|ADT3_HUMAN	sp|P12236|ADT3_HUMAN	368	ADP/ATP translocase 3	SLC25A6
-3.62613	-3.57545	-3.71529	-1.42954	1.17703	-1.32797	1.06087	+	NSP8_7_Control	3	3	3	15.5	15.5	15.5	26.383	0	7.7852	209400000	13	2.03149	0.00179623	3.50905	1.22925	sp|Q9NPD3|EXOS4_HUMAN	sp|Q9NPD3|EXOS4_HUMAN	1656	Exosome complex component RRP41	EXOSC4
-3.16061	-4.36744	-4.16566	-1.02434	-0.924101	0.172146	0.19655	+	NSP8_7_Control	3	3	3	10.1	10.1	10.1	36.034	0	162.14	220630000	10	3.02074	0.000938776	3.50296	1.39855	sp|Q9NZ01|TECR_HUMAN	sp|Q9NZ01|TECR_HUMAN	1734	Very-long-chain enoyl-CoA reductase	TECR
-3.26933	-3.21852	-3.66728	0.029377	-0.928089	-0.46067	1.78447	+	NSP8_7_Control	4	4	4	14.1	14.1	14.1	34.012	0	40.267	308340000	21	2.35291	0.00200844	3.49131	1.28778	sp|P53007|TXTP_HUMAN	sp|P53007|TXTP_HUMAN	681	Tricarboxylate transport protein, mitochondrial	SLC25A1
-3.90228	-3.9897	-3.02457	-0.587448	-0.171268	-0.453337	0.610624	+	NSP8_7_Control	7	7	5	9.4	9.4	7.1	102.35	0	14.634	193280000	17	3.43937	0.000223464	3.48849	1.44825	sp|Q92973|TNPO1_HUMAN	sp|Q92973|TNPO1_HUMAN	1371	Transportin-1	TNPO1
-1.42619	-4.04144	-1.6901	0.204817	1.56611	1.40994	1.18865	+	NSP8_7_Control	7	6	6	19.2	17.6	17.6	62.333	0	73.214	258860000	37	2.1684	0.00188889	3.47829	1.24939	sp|Q9Y5A9|YTHD2_HUMAN	sp|Q9Y5A9|YTHD2_HUMAN	1899	YTH domain-containing family protein 2	YTHDF2
-2.76281	-3.92455	-4.12288	0.405283	-0.028429	-0.62989	-0.271965	+	NSP8_7_Control	7	7	7	37.4	37.4	37.4	28.17	0	23.188	176780000	27	3.28736	0.000989247	3.47216	1.42402	sp|Q96C57|CSTOS_HUMAN	sp|Q96C57|CSTOS_HUMAN	1390	Protein CUSTOS	CUSTOS
-3.0746	-4.33545	-2.5345	-0.654909	0.80476	-0.320717	0.697857	+	NSP8_7_Control	10	10	10	13	13	13	106.92	0	121.76	198890000	42	2.58358	0.000810573	3.4466	1.315	sp|O94906|PRP6_HUMAN	sp|O94906|PRP6_HUMAN	223	Pre-mRNA-processing factor 6	PRPF6
-3.70348	-0.508454	-3.82636	0.444475	1.31229	0.299189	1.00414	+	NSP8_7_Control	17	17	17	15.9	15.9	15.9	170.59	0	168.75	350090000	60	1.8183	0.00163574	3.44445	1.16718	sp|P07814|SYEP_HUMAN	sp|P07814|SYEP_HUMAN	315	Bifunctional glutamate/proline--tRNA ligase	EPRS1
-5.07169	-4.55895	-0.710129	-0.189741	-1.03239	0.0341244	1.10473	+	NSP8_7_Control	6	6	6	15.7	15.7	15.7	67.497	0	8.5809	274580000	13	1.3745	0.00278006	3.42611	1.04976	sp|Q9Y2R4|DDX52_HUMAN	sp|Q9Y2R4|DDX52_HUMAN	1856	Probable ATP-dependent RNA helicase DDX52	DDX52
-2.83251	-2.86774	-4.58722	-0.864773	0.0643501	0.8832	-0.149792	+	NSP8_7_Control	2	2	2	15.4	15.4	15.4	12.259	0	84.921	214720000	22	2.49264	0.00201695	3.4124	1.29015	sp|P84090|ERH_HUMAN	sp|P84090|ERH_HUMAN	838	Enhancer of rudimentary homolog	ERH
-3.12555	-4.53038	-3.92719	-0.076025	-1.1828	-0.60202	0.0394306	+	NSP8_7_Control	11	11	11	17.5	17.5	17.5	87.301	0	103.96	206050000	22	3.08639	0.000906404	3.40569	1.37612	sp|P54886|P5CS_HUMAN	sp|P54886|P5CS_HUMAN	694	Delta-1-pyrroline-5-carboxylate synthase	ALDH18A1
-2.34554	-3.95783	0.107868	0.280676	2.41779	1.61767	1.03016	+	NSP8_7_Control	28	28	28	19.6	19.6	19.6	238.26	0	323.31	482250000	73	1.53388	0.0022291	3.40174	1.08871	sp|Q14980|NUMA1_HUMAN	sp|Q14980|NUMA1_HUMAN	997	Nuclear mitotic apparatus protein 1	NUMA1
-4.243	-2.2561	-0.179098	1.16322	1.01382	1.40889	1.0965	+	NSP8_7_Control	10	10	10	16.5	16.5	16.5	106.1	0	120.22	399150000	46	1.73541	0.00159197	3.39668	1.13725	sp|Q9UNX4|WDR3_HUMAN	sp|Q9UNX4|WDR3_HUMAN	1827	WD repeat-containing protein 3	WDR3
-3.60726	-4.98682	-0.538593	0.0769634	0.909233	0.670692	-0.262297	+	NSP8_7_Control	9	9	9	15.3	15.3	15.3	117.01	0	323.31	207220000	41	1.50327	0.00238532	3.39287	1.07888	sp|Q96KR1|ZFR_HUMAN	sp|Q96KR1|ZFR_HUMAN	1435	Zinc finger RNA-binding protein	ZFR
-4.67934	-3.10608	-2.68678	0.272028	-0.251863	-0.931913	0.503986	+	NSP8_7_Control	5	5	5	12	12	12	53.488	0	70.456	246370000	33	2.51744	0.002	3.38879	1.28746	sp|Q9UBB4|ATX10_HUMAN	sp|Q9UBB4|ATX10_HUMAN	1757	Ataxin-10	ATXN10
0.154133	-0.795329	0.484154	2.28214	4.42743	4.08261	2.46836	+	NSP8_7_Control	15	15	15	34.6	34.6	34.6	43.614	0	323.31	1438000000	195	2.2537	0.00180989	3.36748	1.23623	sp|Q9NX58|LYAR_HUMAN	sp|Q9NX58|LYAR_HUMAN	1719	Cell growth-regulating nucleolar protein	LYAR
-4.03599	-4.59668	-3.77224	-0.377304	0.113453	1.09285	-4.08791	+	NSP8_7_Control	5	5	5	22	22	22	29.321	0	10.054	200760000	22	1.2363	0.0047867	3.32024	0.989354	sp|P78346|RPP30_HUMAN	sp|P78346|RPP30_HUMAN	816	Ribonuclease P protein subunit p30	RPP30
-2.39427	-4.71096	-2.2427	-0.694374	-1.15972	0.488298	2.07248	+	NSP8_7_Control	5	5	5	14.8	14.8	14.8	58.449	0	8.5413	208500000	15	1.54075	0.00232143	3.29265	1.06781	sp|O43172|PRP4_HUMAN	sp|O43172|PRP4_HUMAN	135	U4/U6 small nuclear ribonucleoprotein Prp4	PRPF4
1.65024	1.31704	1.49166	4.40214	4.25341	5.04923	5.37862	+	NSP8_7_Control	11	11	11	43	43	43	16.273	0	246.19	5616000000	162	3.78827	0.000973545	3.28454	1.41262	sp|P62263|RS14_HUMAN	sp|P62263|RS14_HUMAN	756	40S ribosomal protein S14	RPS14
-4.71357	-2.75714	-4.4293	-1.08169	-0.618008	-1.39184	0.339918	+	NSP8_7_Control	15	8	8	11.4	6.4	6.4	183.26	0	22.203	150530000	12	2.32343	0.00178277	3.27876	1.22407	sp|Q02880|TOP2B_HUMAN	sp|Q02880|TOP2B_HUMAN	862	DNA topoisomerase 2-beta	TOP2B
-4.15391	-2.62507	-0.529709	0.487886	1.90805	0.95277	0.00547028	+	NSP8_7_Control	5	5	5	14.3	14.3	14.3	49.797	0	193.32	245390000	41	1.65383	0.00224299	3.27478	1.0911	sp|Q9Y4P3|TBL2_HUMAN	sp|Q9Y4P3|TBL2_HUMAN	1892	Transducin beta-like protein 2	TBL2
-4.12592	-2.93622	-3.77627	-1.20901	-0.393105	0.103432	0.105787	+	NSP8_7_Control	3	3	3	14.8	14.8	14.8	35.386	0	165.76	103760000	20	3.01835	0.000821429	3.26458	1.3212	sp|Q8TC12|RDH11_HUMAN	sp|Q8TC12|RDH11_HUMAN	1301	Retinol dehydrogenase 11	RDH11
-3.48032	-4.66764	-3.2509	-2.11874	0.406492	-0.110376	-0.335325	+	NSP8_7_Control	3	3	3	12.8	12.8	12.8	34.404	0	32.112	78210000	20	2.1412	0.00167606	3.26013	1.18719	sp|O75569|PRKRA_HUMAN	sp|O75569|PRKRA_HUMAN	197	Interferon-inducible double-stranded RNA-dependent protein kinase activator A	PRKRA
-4.35992	-3.97128	-3.28689	-0.741583	-0.0488472	-0.755869	-0.915213	+	NSP8_7_Control	6	6	6	9	9	9	101.27	0	182.19	115530000	34	3.63103	0.00092	3.25732	1.3874	sp|Q9Y5Q9|TF3C3_HUMAN	sp|Q9Y5Q9|TF3C3_HUMAN	1908	General transcription factor 3C polypeptide 3	GTF3C3
-4.22051	-3.73014	-1.14813	-0.202454	0.939613	0.592415	-0.483772	+	NSP8_7_Control	11	11	11	15.8	15.8	15.8	97.169	0	13.57	236700000	34	1.83044	0.00178361	3.24438	1.12289	sp|Q14974|IMB1_HUMAN	sp|Q14974|IMB1_HUMAN	995	Importin subunit beta-1	KPNB1
-2.83345	-4.58369	-4.41653	-0.38118	-0.896488	-0.480177	-1.0595	+	NSP8_7_Control	6	6	6	18.8	18.8	18.8	29.909	0	27.332	169310000	24	2.86606	0.00177778	3.24022	1.29364	sp|Q8WXX5|DNJC9_HUMAN	sp|Q8WXX5|DNJC9_HUMAN	1340	DnaJ homolog subfamily C member 9	DNAJC9
-4.08572	-3.62526	-3.66	-1.51551	-0.0205173	0.0446186	-0.765318	+	NSP8_7_Control	5	5	5	14.5	14.5	14.5	74.354	0	18.398	132030000	37	3.08127	0.000814159	3.22614	1.31627	sp|Q7L2J0|MEPCE_HUMAN	sp|Q7L2J0|MEPCE_HUMAN	1173	7SK snRNA methylphosphate capping enzyme	MEPCE
-3.3754	-5.28541	-4.03772	-0.0816879	-2.41836	-0.958109	-0.570793	+	NSP8_7_Control	10	10	8	16.6	16.6	13	85.595	0	24.055	145120000	21	2.09471	0.00164138	3.2256	1.16964	sp|Q01813|PFKAP_HUMAN	sp|Q01813|PFKAP_HUMAN	855	ATP-dependent 6-phosphofructokinase, platelet type	PFKP
-3.57902	-3.61897	-3.37255	-0.212299	-0.962152	-0.75215	0.654263	+	NSP8_7_Control	5	5	5	6.9	6.9	6.9	114.71	0	43.156	131340000	18	3.15773	0.000817778	3.20543	1.31837	sp|Q99575|POP1_HUMAN	sp|Q99575|POP1_HUMAN	1471	Ribonucleases P/MRP protein subunit POP1	POP1
-4.17743	-5.14273	-1.72522	-0.379848	-0.559958	-0.111685	-0.872877	+	NSP8_7_Control	3	3	3	9.8	9.8	9.8	47.26	0	24.596	176400000	10	1.84095	0.00210863	3.2007	1.11453	sp|Q9GZS1|RPA49_HUMAN	sp|Q9GZS1|RPA49_HUMAN	1576	DNA-directed RNA polymerase I subunit RPA49	POLR1E
-4.22841	-3.84743	-3.82073	-1.52894	-0.696808	-0.532372	-0.312483	+	NSP8_7_Control	4	4	4	13.9	13.9	13.9	45.394	0	31.356	120100000	14	3.68223	0.000897561	3.19787	1.37064	sp|Q6YN16|HSDL2_HUMAN	sp|Q6YN16|HSDL2_HUMAN	1155	Hydroxysteroid dehydrogenase-like protein 2	HSDL2
0.812223	0.462232	1.90827	3.86955	4.94531	4.02513	4.13567	+	NSP8_7_Control	23	23	23	21.6	21.6	21.6	115.73	0	323.31	2895600000	182	3.00579	0.00177021	3.18301	1.29283	sp|Q9H0A0|NAT10_HUMAN	sp|Q9H0A0|NAT10_HUMAN	1581	RNA cytidine acetyltransferase	NAT10
-4.33763	-3.9768	-3.86574	-2.20803	-0.293671	-0.24404	-0.773521	+	NSP8_7_Control	5	5	5	12.1	12.1	12.1	62.608	0	62.332	79597000	32	2.64301	0.00185214	3.18024	1.24447	sp|Q9NUL3|STAU2_HUMAN	sp|Q9NUL3|STAU2_HUMAN	1694	Double-stranded RNA-binding protein Staufen homolog 2	STAU2
-3.41008	-4.0741	-4.16469	1.20757	0.0925293	-0.49066	-3.68535	+	NSP8_7_Control	3	3	3	5.4	5.4	5.4	86.454	0	3.0667	153870000	14	1.27187	0.00527957	3.16398	0.971193	sp|Q96TA2|YMEL1_HUMAN	sp|Q96TA2|YMEL1_HUMAN	1464	ATP-dependent zinc metalloprotease YME1L1	YME1L1
-3.0961	-3.90881	-2.60901	-1.72574	1.48956	0.940826	-0.904736	+	NSP8_7_Control	4	4	4	17.2	17.2	17.2	49.192	0	186.25	175120000	20	1.67615	0.00232836	3.15462	1.06898	sp|Q9H0U9|TSYL1_HUMAN	sp|Q9H0U9|TSYL1_HUMAN	1587	Testis-specific Y-encoded-like protein 1	TSPYL1
-4.39521	-2.38935	-1.96995	-1.15554	0.86165	1.32534	-0.168571	+	NSP8_7_Control	4	4	4	18.2	18.2	18.2	26.131	0	56.371	183250000	15	1.74312	0.00237805	3.13389	1.07839	sp|O75934|SPF27_HUMAN	sp|O75934|SPF27_HUMAN	212	Pre-mRNA-splicing factor SPF27	BCAS2
2.54938	0.951367	2.69699	4.93398	5.18548	5.30946	5.32447	+	NSP8_7_Control	25	25	25	43.8	43.8	43.8	77.515	0	323.31	8410400000	287	2.89345	0.00192713	3.12243	1.25921	sp|P52272|HNRPM_HUMAN	sp|P52272|HNRPM_HUMAN	671	Heterogeneous nuclear ribonucleoprotein M	HNRNPM
-3.56833	-4.85888	-4.38443	0.645002	-1.62904	-2.06065	-1.65844	+	NSP8_7_Control	5	5	5	14.7	14.7	14.7	41.28	0	45.704	230850000	20	1.94408	0.00227129	3.09477	1.10808	sp|P82650|RT22_HUMAN	sp|P82650|RT22_HUMAN	824	28S ribosomal protein S22, mitochondrial	MRPS22
-4.48973	-5.27226	-3.68613	-1.95746	-1.60454	-1.50531	-0.484838	+	NSP8_7_Control	3	3	3	21.3	21.3	21.3	25.456	0	43.764	71780000	18	2.66083	0.00176296	3.09467	1.2205	sp|Q9NSI2|F207A_HUMAN	sp|Q9NSI2|F207A_HUMAN	1687	Protein FAM207A	FAM207A
-3.29691	-4.04949	-3.08226	0.766148	-1.38444	-0.953409	-0.0593624	+	NSP8_7_Control	6	6	6	27.6	27.6	27.6	30.658	0	121.31	522330000	34	2.37558	0.00165854	3.06845	1.17234	sp|Q9Y277|VDAC3_HUMAN	sp|Q9Y277|VDAC3_HUMAN	1844	Voltage-dependent anion-selective channel protein 3	VDAC3
-4.60177	-3.65348	-2.9972	-0.87322	-1.30359	-0.617123	0.0584278	+	NSP8_7_Control	6	6	6	14.4	14.4	14.4	62.974	0	107.54	124270000	24	2.71768	0.00175646	3.06694	1.21927	sp|Q969V3|NCLN_HUMAN	sp|Q969V3|NCLN_HUMAN	1377	Nicalin	NCLN
-2.56811	-2.38508	-3.48257	0.293653	0.793121	-0.0545731	-0.0233173	+	NSP8_7_Control	5	5	5	24.1	24.1	24.1	33.331	0	38.665	211630000	32	3.39333	0.00178541	3.06414	1.29442	sp|Q9Y6C9|MTCH2_HUMAN	sp|Q9Y6C9|MTCH2_HUMAN	1918	Mitochondrial carrier homolog 2	MTCH2
-3.78072	-4.69307	-2.52606	0.113033	-1.71991	-0.69462	-0.110348	+	NSP8_7_Control	6	6	6	9.5	9.5	9.5	96.557	0	73.212	203240000	13	2.10702	0.00180132	3.06366	1.12853	sp|P33991|MCM4_HUMAN	sp|P33991|MCM4_HUMAN	530	DNA replication licensing factor MCM4	MCM4
-4.01076	-3.89838	-3.44511	-0.351463	-0.483412	-1.27514	-0.798929	+	NSP8_7_Control	4	4	4	5.3	5.3	5.3	111.77	0	6.3667	157760000	10	3.9304	0.000847926	3.05751	1.33939	sp|Q8N5C6|SRBD1_HUMAN	sp|Q8N5C6|SRBD1_HUMAN	1256	S1 RNA-binding domain-containing protein 1	SRBD1
-3.79568	-3.61936	-2.43915	-3.27627	1.39696	1.10055	-0.189886	+	NSP8_7_Control	3	3	3	11.3	11.3	11.3	31.821	0	11.562	215590000	25	1.16527	0.00671717	3.04257	0.918258	sp|Q15024|EXOS7_HUMAN	sp|Q15024|EXOS7_HUMAN	1005	Exosome complex component RRP42	EXOSC7
-3.94207	-2.92515	-4.49584	-0.819777	-0.823814	-0.56031	-0.780901	+	NSP8_7_Control	8	8	8	19	19	19	61.206	0	28.606	122220000	33	3.24553	0.00195082	3.04149	1.27158	sp|Q5SSJ5|HP1B3_HUMAN	sp|Q5SSJ5|HP1B3_HUMAN	1097	Heterochromatin protein 1-binding protein 3	HP1BP3
-3.27418	-3.59677	-1.81076	-0.221342	0.483837	-0.25279	0.563004	+	NSP8_7_Control	5	5	5	20.2	20.2	20.2	28.235	0	40.101	204530000	21	2.65038	0.00170609	3.03708	1.20116	sp|Q5RKV6|EXOS6_HUMAN	sp|Q5RKV6|EXOS6_HUMAN	1094	Exosome complex component MTR3	EXOSC6
-3.6381	-4.22098	-1.30599	0.846628	-0.345407	-0.393541	-0.252197	+	NSP8_7_Control	3	3	3	12.1	12.1	12.1	32.688	0	141.1	247340000	20	1.83918	0.00234234	3.01889	1.06933	sp|Q13595|TRA2A_HUMAN	sp|Q13595|TRA2A_HUMAN	942	Transformer-2 protein homolog alpha	TRA2A
-3.44184	-2.58495	-3.78878	-0.65955	0.0688305	-0.304495	-0.132893	+	NSP8_7_Control	8	8	8	5.9	5.9	5.9	220.62	0	16.673	137860000	25	3.4547	0.0019751	3.01483	1.28256	sp|Q14966|ZN638_HUMAN	sp|Q14966|ZN638_HUMAN	994	Zinc finger protein 638	ZNF638
-4.00302	-3.82639	-2.62261	-0.440485	-0.74696	-0.982105	0.239197	+	NSP8_7_Control	10	10	10	14.6	14.6	14.6	94.086	0	20.103	304000000	25	2.81636	0.00173091	3.00142	1.21049	sp|Q9H8H2|DDX31_HUMAN	sp|Q9H8H2|DDX31_HUMAN	1627	Probable ATP-dependent RNA helicase DDX31	DDX31
-3.86973	-3.36076	-4.26684	-2.081	0.532791	-1.61389	-0.202692	+	NSP8_7_Control	2	2	2	29.9	29.9	29.9	10.688	0	100.65	87344000	22	1.97742	0.00222222	2.99124	1.08708	sp|P82921|RT21_HUMAN	sp|P82921|RT21_HUMAN	830	28S ribosomal protein S21, mitochondrial	MRPS21
-3.11928	-4.60641	-3.09405	-1.22038	0.430418	0.0908585	-1.87712	+	NSP8_7_Control	7	5	4	14.3	12.2	10.4	84.428	0	135.79	86867000	41	1.92551	0.0023565	2.96252	1.07053	sp|P27448|MARK3_HUMAN	sp|P27448|MARK3_HUMAN	477	MAP/microtubule affinity-regulating kinase 3	MARK3
-4.0407	-2.17539	-5.42764	-0.0976086	-2.28403	-0.803606	-0.499393	+	NSP8_7_Control	4	4	4	30.2	30.2	30.2	20.683	0	16.623	231770000	11	1.54813	0.00404482	2.96008	0.996879	sp|Q9Y3B7|RM11_HUMAN	sp|Q9Y3B7|RM11_HUMAN	1874	39S ribosomal protein L11, mitochondrial	MRPL11
-3.96799	-3.93861	-3.99983	-0.529394	-1.12991	-1.83376	-0.547863	+	NSP8_7_Control	9	9	9	25.9	25.9	25.9	58.282	0	14.372	317920000	16	3.33626	0.00191165	2.95858	1.2512	sp|Q9NP81|SYSM_HUMAN	sp|Q9NP81|SYSM_HUMAN	1654	Serine--tRNA ligase, mitochondrial	SARS2
-4.12594	0.785317	0.190311	2.99795	1.77119	1.51088	1.34598	+	NSP8_7_Control	9	9	9	17.5	17.5	17.5	59.379	0	323.31	1169500000	69	1.08035	0.00803791	2.9566	0.877766	sp|Q14498|RBM39_HUMAN;sp|Q86U06|RBM23_HUMAN	sp|Q14498|RBM39_HUMAN	972	RNA-binding protein 39	RBM39
-3.05912	-4.09134	-0.170677	-0.408358	0.12516	1.42428	0.919376	+	NSP8_7_Control	4	4	4	21.7	21.7	21.7	25.476	0	44.858	357220000	26	1.36977	0.00610026	2.95549	0.955294	sp|Q01130|SRSF2_HUMAN;sp|Q9BRL6|SRSF8_HUMAN	sp|Q01130|SRSF2_HUMAN	851	Serine/arginine-rich splicing factor 2	SRSF2
2.85488	2.17328	2.57381	5.39886	5.49816	5.68299	5.35582	+	NSP8_7_Control	8	8	8	60	60	60	14.839	0	188.66	11192000000	144	4.73577	0.000867925	2.94997	1.34917	sp|P62244|RS15A_HUMAN	sp|P62244|RS15A_HUMAN	753	40S ribosomal protein S15a	RPS15A
-3.05099	-4.14551	-3.07097	-1.87759	-0.45982	-0.116932	0.434559	+	NSP8_7_Control	4	4	4	6.2	6.2	6.2	116.85	0	5.9177	60372000	11	2.16908	0.00225	2.91754	1.09792	sp|Q9UII4|HERC5_HUMAN	sp|Q9UII4|HERC5_HUMAN	1791	E3 ISG15--protein ligase HERC5	HERC5
-3.60265	-2.86792	0.689665	0.62606	1.82407	-0.0745926	1.55206	+	NSP8_7_Control	27	27	27	26.4	26.4	26.4	121.9	0	266.28	622400000	63	1.19887	0.00741176	2.90886	0.902578	sp|O60264|SMCA5_HUMAN;sp|P28370|SMCA1_HUMAN	sp|O60264|SMCA5_HUMAN	165	SWI/SNF-related matrix-associated actin-dependent regulator of chromatin subfamily A member 5	SMARCA5
-0.723286	-0.867929	-1.31551	1.83175	2.28772	1.66867	1.97032	+	NSP8_7_Control	11	11	11	42.2	42.2	42.2	32.004	0	62.311	667410000	46	4.39867	0.000807018	2.90852	1.31284	sp|Q96HS1|PGAM5_HUMAN	sp|Q96HS1|PGAM5_HUMAN	1421	Serine/threonine-protein phosphatase PGAM5, mitochondrial	PGAM5
-4.23772	-3.45602	-3.83229	-0.647058	-1.08752	-0.51236	-1.51093	+	NSP8_7_Control	5	5	5	9.5	9.5	9.5	82.597	0	323.31	94349000	27	3.51395	0.00186667	2.90254	1.2468	sp|Q8N9T8|KRI1_HUMAN	sp|Q8N9T8|KRI1_HUMAN	1265	Protein KRI1 homolog	KRI1
-2.66081	-3.54761	-4.46861	-0.623106	-0.69301	-0.401682	-0.962652	+	NSP8_7_Control	7	7	7	8	8	8	129.54	0	18.06	164680000	23	2.83323	0.00167018	2.8889	1.17551	sp|Q8IY37|DHX37_HUMAN	sp|Q8IY37|DHX37_HUMAN	1231	Probable ATP-dependent RNA helicase DHX37	DHX37
-0.234821	1.12978	1.16709	4.2554	3.58486	2.90282	3.55454	+	NSP8_7_Control	9	9	9	37.4	37.4	37.4	26.888	0	323.31	3237900000	138	2.63781	0.00160269	2.88706	1.15222	sp|Q86V81|THOC4_HUMAN	sp|Q86V81|THOC4_HUMAN	1204	THO complex subunit 4	ALYREF
-3.71031	-3.09513	-2.65869	-0.860193	0.804901	0.0309277	-1.0973	+	NSP8_7_Control	3	3	3	11.2	11.2	11.2	50.714	0	5.0352	105150000	14	2.38539	0.00194212	2.87429	1.11611	sp|O43159|RRP8_HUMAN	sp|O43159|RRP8_HUMAN	134	Ribosomal RNA-processing protein 8	RRP8
0.369678	0.336518	0.8853	3.60127	4.00601	2.80238	3.14174	+	NSP8_7_Control	11	11	11	31.3	31.3	31.3	43.062	0	248.52	2413000000	97	3.3778	0.00175	2.85735	1.21847	sp|Q12905|ILF2_HUMAN	sp|Q12905|ILF2_HUMAN	902	Interleukin enhancer-binding factor 2	ILF2
-4.33082	-3.26293	-4.17598	-0.164787	-1.16663	-1.71639	-1.2284	+	NSP8_7_Control	6	6	6	14.3	14.3	14.3	59.57	0	11.122	85362000	15	2.73471	0.00160811	2.85419	1.15299	sp|Q9Y5Q8|TF3C5_HUMAN	sp|Q9Y5Q8|TF3C5_HUMAN	1907	General transcription factor 3C polypeptide 5	GTF3C5
6.30646	6.25964	5.71859	8.26328	9.21091	8.90781	9.40575	+	NSP8_7_Control	34	34	22	56.5	56.5	34.6	70.051	0	323.31	94348000000	619	3.43366	0.00176952	2.85204	1.22137	sp|P0DMV9|HS71B_HUMAN;sp|P0DMV8|HS71A_HUMAN	sp|P0DMV9|HS71B_HUMAN;sp|P0DMV8|HS71A_HUMAN	343	Heat shock 70 kDa protein 1B	HSPA1B
-3.47687	-3.0083	-1.02131	-0.138609	1.33884	0.685837	-0.51997	+	NSP8_7_Control	10	10	10	13.4	13.4	13.4	100.89	0	60.169	267810000	48	1.78771	0.00325424	2.84368	1.01562	sp|Q13206|DDX10_HUMAN	sp|Q13206|DDX10_HUMAN	916	Probable ATP-dependent RNA helicase DDX10	DDX10
-3.56599	-4.41856	-3.61291	-0.967571	-1.05448	-1.6156	-0.452299	+	NSP8_7_Control	3	3	3	21	21	21	21.452	0	23.416	94592000	12	3.25457	0.00171223	2.84333	1.20239	sp|Q9Y3B2|EXOS1_HUMAN	sp|Q9Y3B2|EXOS1_HUMAN	1872	Exosome complex component CSL4	EXOSC1
-1.04409	-1.49307	-1.16506	-0.296909	2.87603	2.65211	1.18189	+	NSP8_7_Control	6	6	6	14.2	14.2	14.2	53.944	0	231.22	451020000	41	1.63417	0.00509091	2.83736	0.985682	sp|P53985|MOT1_HUMAN	sp|P53985|MOT1_HUMAN	687	Monocarboxylate transporter 1	SLC16A1
-3.82279	-3.54173	-1.467	0.985468	-0.909927	-0.292931	-0.262312	+	NSP8_7_Control	8	8	8	10.4	10.4	10.4	119.7	0	17.008	222690000	34	1.81899	0.00326346	2.82392	1.016	sp|Q8IZL8|PELP1_HUMAN	sp|Q8IZL8|PELP1_HUMAN	1240	Proline-, glutamic acid- and leucine-rich protein 1	PELP1
-4.10444	-3.8487	-4.39266	-1.64936	-1.40159	-2.40298	0.207939	+	NSP8_7_Control	5	5	5	11.5	11.5	11.5	61.669	0	5.92	88962000	11	2.08256	0.00278824	2.80377	1.05277	sp|Q8TEB1|DCA11_HUMAN	sp|Q8TEB1|DCA11_HUMAN	1310	DDB1- and CUL4-associated factor 11	DCAF11
-3.08707	0.0321379	-3.94644	1.17459	-0.836876	0.351788	1.1604	+	NSP8_7_Control	5	5	5	18.3	18.3	18.3	36.876	0	132	349420000	19	1.22007	0.00761814	2.79627	0.885929	sp|Q14257|RCN2_HUMAN	sp|Q14257|RCN2_HUMAN	966	Reticulocalbin-2	RCN2
-3.65892	-4.11742	-4.28617	-1.31779	-0.268482	-0.273848	-3.08534	+	NSP8_7_Control	4	4	4	14.5	14.5	14.5	46.671	0	5.5636	72848000	15	1.75131	0.00451253	2.78447	0.994104	sp|Q9GZR2|REXO4_HUMAN	sp|Q9GZR2|REXO4_HUMAN	1574	RNA exonuclease 4	REXO4
-1.80225	-3.72124	-3.75075	-0.524992	-0.197504	0.188612	-0.737322	+	NSP8_7_Control	10	10	10	15.3	15.3	15.3	116.99	0	93.524	172920000	21	2.27326	0.00236364	2.77361	1.07091	sp|Q13523|PRP4B_HUMAN	sp|Q13523|PRP4B_HUMAN	935	Serine/threonine-protein kinase PRP4 homolog	PRPF4B
1.58017	1.09185	1.03482	3.42999	3.92639	4.25434	4.41198	+	NSP8_7_Control	12	12	12	45.1	45.1	45.1	32.854	0	323.31	3034600000	88	3.63866	0.00172464	2.77006	1.20717	sp|P08865|RSSA_HUMAN	sp|P08865|RSSA_HUMAN	328	40S ribosomal protein SA	RPSA
-4.26484	-3.31593	-2.45169	-1.95447	-0.310707	-0.0980034	0.0398216	+	NSP8_7_Control	2	2	2	28.7	28.7	28.7	17.143	0	3.9656	115790000	10	1.95879	0.00312894	2.76331	1.02272	sp|P52434|RPAB3_HUMAN	sp|P52434|RPAB3_HUMAN	673	DNA-directed RNA polymerases I, II, and III subunit RPABC3	POLR2H
-4.28732	-3.4244	1.70118	0.663696	-0.472818	0.0403824	2.79872	+	NSP8_7_Control	5	5	5	17.6	17.6	17.6	34.324	0	18.878	571280000	36	0.740879	0.0196759	2.76101	0.730393	sp|Q53GQ0|DHB12_HUMAN	sp|Q53GQ0|DHB12_HUMAN	1074	Very-long-chain 3-oxoacyl-CoA reductase	HSD17B12
1.08584	1.41103	1.07146	3.62703	3.67597	4.11766	4.3685	+	NSP8_7_Control	19	19	19	62.9	62.9	62.9	29.945	0	323.31	3436700000	121	4.1409	0.00181679	2.75784	1.23629	sp|P61247|RS3A_HUMAN	sp|P61247|RS3A_HUMAN	735	40S ribosomal protein S3a	RPS3A
-1.4824	-3.5466	-0.957748	-0.36968	1.63718	1.38812	0.389648	+	NSP8_7_Control	13	12	12	18.3	18.3	18.3	106.12	0	119.99	247610000	60	1.6246	0.00548936	2.7569	0.964317	sp|Q9NYF8|BCLF1_HUMAN	sp|Q9NYF8|BCLF1_HUMAN	1728	Bcl-2-associated transcription factor 1	BCLAF1
-3.29998	-3.59909	0.302158	-0.315687	1.1846	0.817205	0.515162	+	NSP8_7_Control	11	11	11	23.6	23.6	23.6	62.003	0	280.47	299370000	38	1.24565	0.00789524	2.74929	0.882645	sp|Q9Y5J1|UTP18_HUMAN	sp|Q9Y5J1|UTP18_HUMAN	1903	U3 small nucleolar RNA-associated protein 18 homolog	UTP18
-3.96056	-1.17814	-0.534615	1.19221	0.38093	0.431482	1.40573	+	NSP8_7_Control	10	10	10	33.8	33.8	33.8	34.222	0	257.11	666020000	59	1.49266	0.00607179	2.74369	0.93564	sp|Q9BYG3|MK67I_HUMAN	sp|Q9BYG3|MK67I_HUMAN	1558	MKI67 FHA domain-interacting nucleolar phosphoprotein	NIFK
-5.32123	-3.36207	-2.89905	-1.74409	-1.23215	-1.00619	-0.497637	+	NSP8_7_Control	2	2	2	8.9	8.9	8.9	30.477	0	7.6185	53263000	8	1.96825	0.00327273	2.74077	1.01798	sp|Q8N567|ZCHC9_HUMAN	sp|Q8N567|ZCHC9_HUMAN	1254	Zinc finger CCHC domain-containing protein 9	ZCCHC9
-4.47159	-2.51082	-3.27414	0.751484	-1.72831	-0.888268	-0.887074	+	NSP8_7_Control	10	10	10	13.2	13.2	13.2	84.918	0	31.688	198030000	24	1.76706	0.00503542	2.73081	0.983022	sp|Q9Y3T9|NOC2L_HUMAN	sp|Q9Y3T9|NOC2L_HUMAN	1884	Nucleolar complex protein 2 homolog	NOC2L
-5.30635	-3.30609	-3.02931	-0.270832	-1.77445	-1.94417	-0.612619	+	NSP8_7_Control	7	7	7	18.3	18.3	18.3	64.681	0	10.711	211450000	26	1.76944	0.00504918	2.73007	0.983231	sp|Q96ME7|ZN512_HUMAN	sp|Q96ME7|ZN512_HUMAN	1437	Zinc finger protein 512	ZNF512
-4.35365	-3.47194	-2.71472	1.12885	-1.15944	-2.17752	-0.928789	+	NSP8_7_Control	7	7	7	28.2	28.2	28.2	29.669	0	59.199	295370000	33	1.51991	0.0060874	2.72921	0.937656	sp|Q6DKI1|RL7L_HUMAN	sp|Q6DKI1|RL7L_HUMAN	1118	60S ribosomal protein L7-like 1	RPL7L1
4.14251	3.43592	-3.53753	3.97726	3.34313	4.44118	4.48364	+	NSP8_7_Control	22	6	4	51.2	20.2	14.2	49.953	0	87.85	4826900000	45	0.606224	0.0355083	2.71434	0.666199	sp|Q9BVA1|TBB2B_HUMAN;sp|Q13885|TBB2A_HUMAN	sp|Q9BVA1|TBB2B_HUMAN;sp|Q13885|TBB2A_HUMAN	1527	Tubulin beta-2B chain	TUBB2B
-3.51829	-3.73463	-3.26934	-1.55033	-0.125296	-0.532618	-0.998716	+	NSP8_7_Control	5	5	5	5.5	5.5	5.5	104.74	0	6.5193	124480000	13	3.07191	0.00158667	2.70568	1.13685	sp|P43246|MSH2_HUMAN	sp|P43246|MSH2_HUMAN	597	DNA mismatch repair protein Msh2	MSH2
-3.25838	-3.39527	-2.50559	0.124401	-1.15172	-0.405449	0.0233402	+	NSP8_7_Control	3	3	3	36.2	36.2	36.2	14.502	0	6.9338	174150000	12	2.89758	0.00194839	2.70072	1.11877	sp|Q9Y2R5|RT17_HUMAN	sp|Q9Y2R5|RT17_HUMAN	1857	28S ribosomal protein S17, mitochondrial	MRPS17
-3.5944	-3.80772	-3.64434	-1.87064	-1.37349	-1.40631	0.671574	+	NSP8_7_Control	3	3	3	6.1	6.1	6.1	62.608	0	29.967	69148000	14	1.98341	0.00362817	2.68743	1.00542	sp|P38432|COIL_HUMAN	sp|P38432|COIL_HUMAN	562	Coilin	COIL
1.41512	1.04351	1.27989	3.77781	3.81562	4.18628	3.94927	+	NSP8_7_Control	23	23	23	26.8	26.8	26.8	112.89	0	323.31	3047000000	170	5.11754	0.00191935	2.68607	1.25396	sp|P05023|AT1A1_HUMAN;sp|P13637|AT1A3_HUMAN;sp|P50993|AT1A2_HUMAN;sp|Q13733|AT1A4_HUMAN;sp|P20648|ATP4A_HUMAN;sp|P54707|AT12A_HUMAN	sp|P05023|AT1A1_HUMAN;sp|P13637|AT1A3_HUMAN	285	Sodium/potassium-transporting ATPase subunit alpha-1	ATP1A1
-5.00845	-3.46836	-3.8451	0.0843906	-1.75124	-2.42039	-1.60142	+	NSP8_7_Control	4	4	4	10.6	10.6	10.6	31.484	0	105.46	179300000	30	1.82117	0.00500813	2.68514	0.979924	sp|Q9Y3B9|RRP15_HUMAN	sp|Q9Y3B9|RRP15_HUMAN	1875	RRP15-like protein	RRP15
-4.05361	-3.25969	-4.35197	-3.46452	0.332531	-0.940353	-0.750847	+	NSP8_7_Control	6	6	6	6.9	6.9	6.9	142.1	0	10.077	73304000	17	1.37524	0.00737561	2.68262	0.897511	sp|O95819|M4K4_HUMAN;sp|Q8N4C8|MINK1_HUMAN;sp|Q9UKE5|TNIK_HUMAN	sp|O95819|M4K4_HUMAN	249	Mitogen-activated protein kinase kinase kinase kinase 4	MAP4K4
-3.80178	-1.32965	-1.03032	0.971737	0.373135	0.823586	0.344873	+	NSP8_7_Control	7	7	7	24.9	24.9	24.9	47.137	0	22.383	351030000	34	1.77955	0.0052938	2.68225	0.972425	sp|Q53H12|AGK_HUMAN	sp|Q53H12|AGK_HUMAN	1077	Acylglycerol kinase, mitochondrial	AGK
-3.15682	-4.0405	-3.13879	-1.03135	-1.29523	-0.580643	-0.147095	+	NSP8_7_Control	6	6	6	8.6	8.6	8.6	93.673	0	8.0854	159440000	10	3.00556	0.00177778	2.68179	1.1224	sp|Q8TCJ2|STT3B_HUMAN	sp|Q8TCJ2|STT3B_HUMAN	1303	Dolichyl-diphosphooligosaccharide--protein glycosyltransferase subunit STT3B	STT3B
-3.59271	-4.9126	-3.11404	-0.421858	-1.90749	-1.44254	-1.01527	+	NSP8_7_Control	6	6	6	10	10	10	91.838	0	75.995	100920000	26	2.22336	0.0029186	2.67632	1.03529	sp|Q09161|NCBP1_HUMAN	sp|Q09161|NCBP1_HUMAN	890	Nuclear cap-binding protein subunit 1	NCBP1
-2.36935	-4.01768	-4.17364	-3.32904	-1.23038	0.16913	1.0141	+	NSP8_7_Control	4	4	4	17.3	17.3	17.3	39.646	0	116.35	155370000	21	1.09624	0.00984821	2.67618	0.830559	sp|Q3ZCQ8|TIM50_HUMAN	sp|Q3ZCQ8|TIM50_HUMAN	1066	Mitochondrial import inner membrane translocase subunit TIM50	TIMM50
-3.63515	-4.80014	-3.10365	-1.19139	-0.657873	-1.34034	-1.5083	+	NSP8_7_Control	7	7	7	12.3	12.3	12.3	78.873	0	6.9564	89396000	14	2.62005	0.0024	2.67184	1.08071	sp|Q9H6R0|DHX33_HUMAN	sp|Q9H6R0|DHX33_HUMAN	1614	ATP-dependent RNA helicase DHX33	DHX33
-3.78506	-3.61945	-3.58661	0.0512009	-1.18431	-1.87716	-0.982222	+	NSP8_7_Control	3	3	3	18	18	18	34.91	0	16.911	262860000	27	2.60593	0.00237082	2.66558	1.07714	sp|Q00577|PURA_HUMAN	sp|Q00577|PURA_HUMAN	846	Transcriptional activator protein Pur-alpha	PURA
-2.75518	-3.2651	-2.36839	0.117983	0.262211	-0.759966	-0.208134	+	NSP8_7_Control	13	7	6	20.7	13.2	11.8	70.782	0	13.377	302920000	26	3.22257	0.00180731	2.64925	1.12962	sp|Q13310|PABP4_HUMAN;sp|P0CB38|PAB4L_HUMAN	sp|Q13310|PABP4_HUMAN	924	Polyadenylate-binding protein 4	PABPC4
-4.18008	-3.60097	-4.98786	-4.52956	-0.532373	-0.550873	-0.817118	+	NSP8_7_Control	4	4	4	14.4	14.4	14.4	29.842	0	15.607	36633000	15	1.10281	0.0098543	2.64882	0.826966	sp|P82914|RT15_HUMAN	sp|P82914|RT15_HUMAN	829	28S ribosomal protein S15, mitochondrial	MRPS15
-4.45249	-2.99923	-3.71185	-2.09069	-1.09615	-0.41642	-0.721319	+	NSP8_7_Control	4	4	4	13.1	13.1	13.1	63.266	0	5.096	48591000	13	2.29238	0.00299712	2.64005	1.033	sp|Q8NDF8|PAPD5_HUMAN	sp|Q8NDF8|PAPD5_HUMAN	1276	Terminal nucleotidyltransferase 4B	TENT4B
-2.70185	-3.53764	-3.71053	-1.22775	-0.221632	-1.25418	-0.0173512	+	NSP8_7_Control	4	4	4	28.3	28.3	28.3	29.395	0	9.7777	110830000	22	2.62049	0.00233533	2.63645	1.06915	sp|Q9Y676|RT18B_HUMAN	sp|Q9Y676|RT18B_HUMAN	1916	28S ribosomal protein S18b, mitochondrial	MRPS18B
2.15165	2.19927	2.04352	4.45795	4.74034	5.02092	4.79485	+	NSP8_7_Control	22	22	6	38.8	38.8	14.3	70.67	0	323.31	4773400000	201	5.06296	0.00177612	2.62204	1.22395	sp|P11940|PABP1_HUMAN;sp|Q4VXU2|PAP1L_HUMAN	sp|P11940|PABP1_HUMAN	365	Polyadenylate-binding protein 1	PABPC1
-4.38724	-4.6352	-3.52576	-1.87997	-1.69871	-1.58827	-1.13119	+	NSP8_7_Control	5	5	5	7.7	7.7	7.7	107.33	0	68.544	58794000	16	3.22942	0.00211538	2.6082	1.11521	sp|Q9Y4C8|RBM19_HUMAN	sp|Q9Y4C8|RBM19_HUMAN	1891	Probable RNA-binding protein 19	RBM19
2.11063	2.25081	3.74692	4.04959	5.8399	5.47377	5.83031	+	NSP8_7_Control	14	14	14	68	68	68	22.127	0	313.02	6108500000	108	1.9394	0.00514595	2.59561	0.973288	sp|P62081|RS7_HUMAN	sp|P62081|RS7_HUMAN	748	40S ribosomal protein S7	RPS7
-3.48795	-3.65051	-2.69439	-2.40751	0.370558	-0.159468	-0.552305	+	NSP8_7_Control	3	3	3	18	18	18	31.381	0	13.673	45260000	15	1.72808	0.00610309	2.59043	0.939936	sp|Q96FX7|TRM61_HUMAN	sp|Q96FX7|TRM61_HUMAN	1411	tRNA (adenine(58)-N(1))-methyltransferase catalytic subunit TRMT61A	TRMT61A
-3.87793	-5.04084	-2.70346	-1.81795	-0.719032	0.266222	-2.88618	+	NSP8_7_Control	4	4	4	14.9	14.9	14.9	56.547	0	30.255	92967000	22	1.33004	0.00882599	2.58484	0.866118	sp|Q96GM8|TOE1_HUMAN	sp|Q96GM8|TOE1_HUMAN	1417	Target of EGR1 protein 1	TOE1
-3.75379	-3.42712	-0.672291	-0.119926	0.234983	-0.257664	0.000400543	+	NSP8_7_Control	10	10	10	5.7	5.7	5.7	252.5	0	78.441	342610000	36	1.5821	0.00675622	2.58218	0.913419	sp|Q8WYP5|ELYS_HUMAN	sp|Q8WYP5|ELYS_HUMAN	1343	Protein ELYS	AHCTF1
-3.75537	-1.82394	0.00552177	-0.257462	1.13492	0.766041	1.23358	+	NSP8_7_Control	6	6	5	30.1	30.1	21.3	20.811	0	59.603	462910000	42	1.31282	0.00888684	2.5772	0.860814	sp|Q13185|CBX3_HUMAN	sp|Q13185|CBX3_HUMAN	914	Chromobox protein homolog 3	CBX3
-3.79374	0.505666	-0.210909	0.957554	2.04742	1.26143	1.34855	+	NSP8_7_Control	25	25	25	7.3	7.3	7.3	469.08	0	243.79	483860000	95	1.1256	0.0103406	2.57007	0.817046	sp|P78527|PRKDC_HUMAN	sp|P78527|PRKDC_HUMAN	821	DNA-dependent protein kinase catalytic subunit	PRKDC
-2.9618	-3.28833	-0.291956	1.03566	0.0934563	-0.32411	0.647194	+	NSP8_7_Control	15	15	15	14.2	14.2	14.2	194.81	0	45.368	284810000	67	1.48386	0.00763636	2.54374	0.886433	sp|O95602|RPA1_HUMAN	sp|O95602|RPA1_HUMAN	239	DNA-directed RNA polymerase I subunit RPA1	POLR1A
-4.04717	-3.79785	-3.59536	-1.46102	-0.917789	-3.5329	0.827892	+	NSP8_7_Control	7	7	7	7	7	7	128.23	0	13.828	89892000	17	1.19933	0.00987611	2.54251	0.828599	sp|Q9H9Y6|RPA2_HUMAN	sp|Q9H9Y6|RPA2_HUMAN	1637	DNA-directed RNA polymerase I subunit RPA2	POLR1B
-2.49489	-3.32408	-3.30335	0.399244	-0.22192	-1.99722	-0.216265	+	NSP8_7_Control	5	5	5	6.6	6.6	6.6	113.89	0	29.352	159120000	19	1.93268	0.00608421	2.53174	0.954289	sp|Q13423|NNTM_HUMAN	sp|Q13423|NNTM_HUMAN	931	NAD(P) transhydrogenase, mitochondrial	NNT
-2.86404	-3.9588	-1.35343	1.1774	0.0479622	-1.20712	-0.816175	+	NSP8_7_Control	10	10	10	11.3	11.3	11.3	120.97	0	21.569	230310000	26	1.44127	0.00840566	2.52594	0.874305	sp|Q03701|CEBPZ_HUMAN	sp|Q03701|CEBPZ_HUMAN	867	CCAAT/enhancer-binding protein zeta	CEBPZ
-0.654184	-0.549243	-0.0638294	1.81544	1.89317	1.90339	2.79664	+	NSP8_7_Control	19	19	19	21.8	21.8	21.8	123.38	0	323.31	902690000	103	3.31624	0.00223602	2.52458	1.09092	sp|O14980|XPO1_HUMAN	sp|O14980|XPO1_HUMAN	114	Exportin-1	XPO1
3.67177	3.73143	3.42476	6.37354	5.23047	5.96645	6.91841	+	NSP8_7_Control	17	17	17	64.2	64.2	64.2	26.688	0	323.31	21101000000	233	2.69211	0.00291014	2.5129	1.03501	sp|P23396|RS3_HUMAN	sp|P23396|RS3_HUMAN	446	40S ribosomal protein S3	RPS3
-3.8915	-4.05864	-3.27987	0.275639	-1.70437	-1.96469	-1.53851	+	NSP8_7_Control	10	10	10	16	16	16	88.549	0	70.507	155890000	39	1.96428	0.00603655	2.51035	0.952469	sp|Q13263|TIF1B_HUMAN	sp|Q13263|TIF1B_HUMAN	922	Transcription intermediary factor 1-beta	TRIM28
-2.43016	-2.81577	-0.751495	0.251856	1.54435	1.20005	-1.03026	+	NSP8_7_Control	8	8	8	16.5	16.5	16.5	61.589	0	323.31	294360000	56	1.46307	0.00864637	2.49064	0.86975	sp|Q9NY93|DDX56_HUMAN	sp|Q9NY93|DDX56_HUMAN	1726	Probable ATP-dependent RNA helicase DDX56	DDX56
-4.59396	-4.45033	-2.46405	-0.486279	-1.78807	-1.35446	-1.79568	+	NSP8_7_Control	5	5	5	32.6	32.6	32.6	21.77	0	23.647	142050000	21	1.82842	0.00629442	2.47999	0.925158	sp|Q9Y3D9|RT23_HUMAN	sp|Q9Y3D9|RT23_HUMAN	1879	28S ribosomal protein S23, mitochondrial	MRPS23
-3.25616	-2.84898	-2.93997	0.817705	-1.27764	-1.34154	-0.357542	+	NSP8_7_Control	12	12	12	6	6	6	318.38	0	49.031	200720000	29	2.02054	0.00602083	2.47528	0.949598	sp|O75691|UTP20_HUMAN	sp|O75691|UTP20_HUMAN	202	Small subunit processome component 20 homolog	UTP20
-2.59709	-4.27397	-4.35394	0.771782	-1.72757	-2.18759	-1.93847	+	NSP8_7_Control	3	3	3	15.7	15.7	15.7	32.789	0	144.15	240350000	25	1.32611	0.00962358	2.47121	0.839457	sp|Q13868|EXOS2_HUMAN	sp|Q13868|EXOS2_HUMAN	950	Exosome complex component RRP4	EXOSC2
-4.11755	-4.19124	-3.65836	-1.21626	-1.60687	-1.47011	-1.78113	+	NSP8_7_Control	3	3	3	6.2	6.2	6.2	64.551	0	244.21	90090000	14	4.22797	0.00178947	2.47046	1.12378	sp|Q6NW34|NEPRO_HUMAN	sp|Q6NW34|NEPRO_HUMAN	1125	Nucleolus and neural progenitor protein	NEPRO
-4.30086	-4.36094	-3.04254	-2.31676	0.364721	-0.615025	-3.21465	+	NSP8_7_Control	4	4	4	4.9	4.9	4.9	119.38	0	10.589	64299000	18	1.21116	0.0104382	2.45602	0.812541	sp|O95625|ZBT11_HUMAN	sp|O95625|ZBT11_HUMAN	240	Zinc finger and BTB domain-containing protein 11	ZBTB11
-4.50462	-3.81234	-1.51454	0.698994	-1.96871	-0.641865	-1.42664	+	NSP8_7_Control	6	6	6	7.2	7.2	7.2	117.8	0	47.451	161580000	10	1.20686	0.0111515	2.44261	0.80869	sp|P42285|MTREX_HUMAN	sp|P42285|MTREX_HUMAN	588	Exosome RNA helicase MTR4	MTREX
-3.71817	-3.42153	-0.692368	0.683474	-0.720272	-0.997555	0.344664	+	NSP8_7_Control	14	14	14	17.8	17.8	17.8	89.834	0	43.451	325910000	35	1.31591	0.00992	2.43826	0.829848	sp|Q96GQ7|DDX27_HUMAN	sp|Q96GQ7|DDX27_HUMAN	1418	Probable ATP-dependent RNA helicase DDX27	DDX27
-3.24504	-3.21885	-3.45026	-0.339724	-1.12218	0.034481	-2.06371	+	NSP8_7_Control	6	6	5	11.3	11.3	9.8	86.16	0	7.5583	84391000	11	2.15306	0.00605236	2.43193	0.95263	sp|Q9Y5V3|MAGD1_HUMAN	sp|Q9Y5V3|MAGD1_HUMAN	1911	Melanoma-associated antigen D1	MAGED1
-3.64325	-3.09669	-4.23237	-0.491825	-2.31013	-1.00658	-1.13222	+	NSP8_7_Control	9	9	9	9.5	9.5	9.5	149.32	0	64.464	187760000	24	2.21867	0.00587798	2.42225	0.957061	sp|Q9NVI1|FANCI_HUMAN	sp|Q9NVI1|FANCI_HUMAN	1703	Fanconi anemia group I protein	FANCI
-4.84077	-3.80763	-4.40903	-2.28269	-0.161018	-0.781487	-4.49812	+	NSP8_7_Control	7	5	5	13	8.7	8.7	71.174	0	4.1784	65565000	8	1.03159	0.0153922	2.42165	0.76425	sp|Q06787|FMR1_HUMAN	sp|Q06787|FMR1_HUMAN	875	Synaptic functional regulator FMR1	FMR1
-0.759951	-3.87222	-1.16665	-0.698799	1.69109	1.08641	-0.210251	+	NSP8_7_Control	11	11	9	19.8	19.8	17.8	87.91	0	18.532	232110000	51	1.15032	0.0127173	2.40005	0.78728	sp|Q7KZI7|MARK2_HUMAN;sp|Q96L34|MARK4_HUMAN	sp|Q7KZI7|MARK2_HUMAN	1167	Serine/threonine-protein kinase MARK2	MARK2
-1.00052	-1.22923	-1.2413	0.814873	1.80352	1.31179	1.03311	+	NSP8_7_Control	6	6	6	28.4	28.4	28.4	33.231	0	72.578	367160000	46	3.59269	0.00231454	2.39784	1.06061	sp|Q6PK04|CC137_HUMAN	sp|Q6PK04|CC137_HUMAN	1145	Coiled-coil domain-containing protein 137	CCDC137
1.35056	0.485822	1.82831	2.12357	4.53183	3.62368	4.14227	+	NSP8_7_Control	9	9	9	46.8	46.8	46.8	18.431	0	112.09	2481500000	68	1.70509	0.00805701	2.38377	0.881017	sp|P62280|RS11_HUMAN	sp|P62280|RS11_HUMAN	761	40S ribosomal protein S11	RPS11
-3.07559	-4.4041	-4.83038	-2.14083	-2.1552	-0.67989	-1.94721	+	NSP8_7_Control	5	5	5	11.7	11.7	11.7	60.228	0	84.805	102120000	21	1.94204	0.00737469	2.37257	0.90952	sp|Q9H5H4|ZN768_HUMAN	sp|Q9H5H4|ZN768_HUMAN	1610	Zinc finger protein 768	ZNF768
-4.03649	-2.73339	-2.67749	-1.44688	0.270014	-3.15347	1.22216	+	NSP8_7_Control	4	4	4	19.6	19.6	19.6	28.969	0	4.3151	134520000	7	0.977456	0.0178167	2.37208	0.740948	sp|Q9BUB7|TMM70_HUMAN	sp|Q9BUB7|TMM70_HUMAN	1519	Transmembrane protein 70, mitochondrial	TMEM70
2.10504	2.6908	3.05559	4.22905	5.03054	5.21553	5.45708	+	NSP8_7_Control	12	12	12	51.3	51.3	51.3	17.718	0	176.9	5070800000	73	2.75089	0.0048	2.3659	0.989564	sp|P62269|RS18_HUMAN	sp|P62269|RS18_HUMAN	758	40S ribosomal protein S18	RPS18
-0.591286	-1.91532	-1.9057	-0.679859	0.465893	2.95766	0.798216	+	NSP8_7_Control	11	11	11	29.2	29.2	29.2	48.55	0	201.74	1116100000	42	1.22401	0.012017	2.35625	0.792975	sp|Q15645|PCH2_HUMAN	sp|Q15645|PCH2_HUMAN	1039	Pachytene checkpoint protein 2 homolog	TRIP13
-2.63606	-3.12335	-2.102	-0.328579	0.39621	-0.806507	-0.347506	+	NSP8_7_Control	11	11	11	10	10	10	178.7	0	323.31	157980000	41	2.77196	0.00507692	2.34887	0.98532	sp|Q9NRL2|BAZ1A_HUMAN	sp|Q9NRL2|BAZ1A_HUMAN	1678	Bromodomain adjacent to zinc finger domain protein 1A	BAZ1A
-2.21422	-3.39331	-4.05764	-0.592384	-0.647566	-1.12143	-1.146	+	NSP8_7_Control	3	3	3	13.2	13.2	13.2	25.249	0	9.5122	121780000	11	2.32784	0.00613472	2.34488	0.943941	sp|Q9NQT4|EXOS5_HUMAN	sp|Q9NQT4|EXOS5_HUMAN	1669	Exosome complex component RRP46	EXOSC5
-3.74547	-4.18916	-4.17316	-2.60712	-1.79375	-0.520609	-1.86626	+	NSP8_7_Control	7	7	7	9.9	9.9	9.9	133.9	0	8.2306	90759000	14	2.17043	0.00631043	2.33899	0.925749	sp|P30876|RPB2_HUMAN	sp|P30876|RPB2_HUMAN	511	DNA-directed RNA polymerase II subunit RPB2	POLR2B
-3.80908	-3.54504	-4.77366	-3.59397	-1.91264	-1.40458	0.0759106	+	NSP8_7_Control	3	3	3	6.2	6.2	6.2	121.72	0	8.5064	48801000	9	1.24278	0.012178	2.33377	0.791537	sp|Q9NNW5|WDR6_HUMAN	sp|Q9NNW5|WDR6_HUMAN	1652	WD repeat-containing protein 6	WDR6
-2.73947	-3.56496	-3.84703	-2.39743	0.129681	-0.352186	-1.59317	+	NSP8_7_Control	8	8	8	12.5	12.5	12.5	122.91	0	32.667	64647000	23	1.60216	0.00898391	2.33055	0.851596	sp|Q9P275|UBP36_HUMAN	sp|Q9P275|UBP36_HUMAN	1749	Ubiquitin carboxyl-terminal hydrolase 36	USP36
-3.84003	-2.06664	-3.58688	-0.562025	-0.342524	-1.14498	-1.37997	+	NSP8_7_Control	3	3	1	9.9	9.9	4.4	40.313	0	257.45	120140000	22	2.08423	0.00748515	2.30714	0.906454	sp|Q9BWF3|RBM4_HUMAN	sp|Q9BWF3|RBM4_HUMAN	1539	RNA-binding protein 4	RBM4
-3.94771	-5.11987	-4.10162	-1.11037	-2.36085	-3.01068	-1.91589	+	NSP8_7_Control	5	5	5	13.2	13.2	13.2	57.557	0	13.593	107580000	16	2.01367	0.00744794	2.29029	0.893407	sp|Q9UI10|EI2BD_HUMAN	sp|Q9UI10|EI2BD_HUMAN	1783	Translation initiation factor eIF-2B subunit delta	EIF2B4
-3.94064	-0.285615	-0.573454	0.457247	0.388779	1.28459	0.604923	+	NSP8_7_Control	13	13	4	22.9	22.9	9	71.368	0	60.324	370560000	51	1.1337	0.016377	2.28379	0.758416	sp|Q9NVI7|ATD3A_HUMAN;sp|Q5T2N8|ATD3C_HUMAN	sp|Q9NVI7|ATD3A_HUMAN	1704	ATPase family AAA domain-containing protein 3A	ATAD3A
0.173706	0.40841	-0.396851	1.35411	2.06287	2.28559	3.67457	+	NSP8_7_Control	8	8	8	23.8	23.8	23.8	40.094	0	102.3	971260000	41	1.87631	0.00842553	2.28253	0.874971	sp|Q00325|MPCP_HUMAN	sp|Q00325|MPCP_HUMAN	844	Phosphate carrier protein, mitochondrial	SLC25A3
-4.45344	-5.44295	-3.08938	-2.08544	-3.69277	-2.31299	-0.172741	+	NSP8_7_Control	3	3	3	11.3	11.3	11.3	30.772	0	5.685	128970000	9	1.1006	0.017288	2.26261	0.746849	sp|P21796|VDAC1_HUMAN	sp|P21796|VDAC1_HUMAN	432	Voltage-dependent anion-selective channel protein 1	VDAC1
-2.51782	-2.45587	-4.47256	-0.878139	-2.80484	0.314762	-0.300497	+	NSP8_7_Control	5	5	5	10.9	10.9	10.9	79.87	0	17.243	92358000	12	1.15444	0.0172177	2.23157	0.750938	sp|Q9NVU7|SDA1_HUMAN	sp|Q9NVU7|SDA1_HUMAN	1708	Protein SDA1 homolog	SDAD1
1.00035	1.42287	0.85096	2.22312	3.59092	3.94362	3.40404	+	NSP8_7_Control	7	7	7	42.4	42.4	42.4	18.898	0	281.9	1819100000	89	2.28812	0.00742995	2.19903	0.892482	sp|P46783|RS10_HUMAN;sp|Q9NQ39|RS10L_HUMAN	sp|P46783|RS10_HUMAN;sp|Q9NQ39|RS10L_HUMAN	614	40S ribosomal protein S10	RPS10
-4.85369	-4.14567	-3.82319	-2.3719	-1.42438	-3.39958	-1.13933	+	NSP8_7_Control	5	5	5	17.7	17.7	17.7	42.441	0	90.934	71683000	17	1.68488	0.00992952	2.19038	0.824464	sp|Q6RFH5|WDR74_HUMAN	sp|Q6RFH5|WDR74_HUMAN	1148	WD repeat-containing protein 74	WDR74
-3.72517	-3.82743	-3.06713	-2.61757	-0.474995	-0.1542	-2.18943	+	NSP8_7_Control	7	7	7	28.1	28.1	28.1	40.556	0	243.09	65071000	26	1.47125	0.0120849	2.18086	0.792466	sp|P40938|RFC3_HUMAN	sp|P40938|RFC3_HUMAN	579	Replication factor C subunit 3	RFC3
-4.64483	-4.51908	-3.14763	-0.308676	-3.07005	-1.70115	-2.62168	+	NSP8_7_Control	6	6	6	8.4	8.4	8.4	111.54	0	10.701	110220000	14	1.33721	0.0147216	2.17846	0.771046	sp|Q92974|ARHG2_HUMAN	sp|Q92974|ARHG2_HUMAN	1372	Rho guanine nucleotide exchange factor 2	ARHGEF2
-2.31546	-2.16849	-1.81524	-1.09521	1.25907	0.76376	-0.628592	+	NSP8_7_Control	4	4	4	7.9	7.9	7.9	89.908	0	10.717	131140000	27	1.63676	0.0103181	2.17449	0.813744	sp|Q14241|ELOA1_HUMAN	sp|Q14241|ELOA1_HUMAN	963	Elongin-A	ELOA
-3.70018	-3.3533	-3.88696	-5.12304	-0.24806	-0.400242	-0.122871	+	NSP8_7_Control	3	3	3	6.7	6.7	6.7	79.322	0	7.0635	211110000	11	0.713555	0.0460775	2.17326	0.630503	sp|Q5SY16|NOL9_HUMAN	sp|Q5SY16|NOL9_HUMAN	1099	Polynucleotide 5-hydroxyl-kinase NOL9	NOL9
2.74226	2.83848	3.08857	4.92966	5.41118	4.66323	5.24123	+	NSP8_7_Control	13	13	13	58.9	58.9	58.9	16.445	0	87.906	9136700000	130	3.79247	0.00502174	2.17156	0.980594	sp|P62249|RS16_HUMAN	sp|P62249|RS16_HUMAN	754	40S ribosomal protein S16	RPS16
-4.49226	-3.91967	-0.90593	1.00355	-1.57242	-2.08805	-1.15612	+	NSP8_7_Control	6	6	6	14.8	14.8	14.8	53.193	0	209.84	346060000	36	0.852426	0.0354338	2.15269	0.66649	sp|Q9NQ55|SSF1_HUMAN	sp|Q9NQ55|SSF1_HUMAN	1663	Suppressor of SWI4 1 homolog	PPAN
6.23591	5.82176	5.41749	7.35919	7.747	8.19899	8.48009	+	NSP8_7_Control	32	31	28	52.5	50.5	48.5	70.897	0	323.31	55278000000	557	2.7367	0.00739364	2.12126	0.901513	sp|P11142|HSP7C_HUMAN;sp|P54652|HSP72_HUMAN	sp|P11142|HSP7C_HUMAN	355	Heat shock cognate 71 kDa protein	HSPA8
0.0689411	0.17575	0.302744	2.12726	1.28164	2.26881	3.50488	+	NSP8_7_Control	6	6	6	31.5	31.5	31.5	22.487	0	74.835	1393600000	37	1.93249	0.00982628	2.11317	0.830287	sp|Q92522|H1X_HUMAN	sp|Q92522|H1X_HUMAN	1345	Histone H1x	H1FX
-3.55733	-3.49275	-1.90458	0.259272	-1.57022	-1.47933	-0.758156	+	NSP8_7_Control	5	5	5	27.6	27.6	27.6	25.542	0	23.116	319590000	26	1.57573	0.0130336	2.09778	0.784329	sp|Q13242|SRSF9_HUMAN	sp|Q13242|SRSF9_HUMAN	918	Serine/arginine-rich splicing factor 9	SRSF9
-3.48837	-4.2314	-4.99686	-2.78295	-1.21259	-2.57692	-2.00329	+	NSP8_7_Control	3	3	3	5.4	5.4	5.4	92.819	0	4.0461	37370000	9	1.89358	0.00998246	2.09494	0.820593	sp|Q3KQU3|MA7D1_HUMAN	sp|Q3KQU3|MA7D1_HUMAN	1064	MAP7 domain-containing protein 1	MAP7D1
-4.99425	-2.59577	-4.25486	-1.65387	-0.896465	-2.88551	-1.98592	+	NSP8_7_Control	3	3	3	17.8	17.8	17.8	30.039	0	4.7636	81711000	12	1.3817	0.0167154	2.09285	0.756087	sp|Q96B26|EXOS8_HUMAN	sp|Q96B26|EXOS8_HUMAN	1386	Exosome complex component RRP43	EXOSC8
0.887014	1.25716	2.62457	3.4635	3.13893	3.33688	4.78703	+	NSP8_7_Control	11	11	11	29	29	29	38.746	0	78.815	2954700000	101	1.6882	0.0119914	2.092	0.796671	sp|P09651|ROA1_HUMAN;sp|Q32P51|RA1L2_HUMAN	sp|P09651|ROA1_HUMAN;sp|Q32P51|RA1L2_HUMAN	338	Heterogeneous nuclear ribonucleoprotein A1	HNRNPA1
-3.13086	-2.93317	-2.69789	-2.35925	-1.03224	-0.650494	0.724478	+	NSP8_7_Control	7	7	7	10.3	10.3	10.3	105.67	0	51.062	111070000	16	1.39958	0.0164826	2.09127	0.758313	sp|Q9NXF1|TEX10_HUMAN	sp|Q9NXF1|TEX10_HUMAN	1720	Testis-expressed protein 10	TEX10
-4.00132	-2.78787	-3.46844	-1.26679	-0.984943	-2.02333	-1.03927	+	NSP8_7_Control	4	4	4	7.1	7.1	7.1	83.064	0	96.569	65747000	21	2.4316	0.00860606	2.09063	0.868133	sp|Q9Y4W2|LAS1L_HUMAN	sp|Q9Y4W2|LAS1L_HUMAN	1894	Ribosomal biogenesis protein LAS1L	LAS1L
-4.5849	-3.66953	-3.66009	-0.49151	-1.27645	-1.37864	-4.40426	+	NSP8_7_Control	3	3	3	6	6	6	87.133	0	4.0959	121770000	9	0.981369	0.0296822	2.08379	0.682842	sp|Q14694|UBP10_HUMAN	sp|Q14694|UBP10_HUMAN	988	Ubiquitin carboxyl-terminal hydrolase 10	USP10
-3.58652	-2.7197	-3.22745	-0.440382	-0.776751	-1.1696	-2.05702	+	NSP8_7_Control	5	5	5	5.2	5.2	5.2	127.59	0	41.351	132800000	32	2.17865	0.00960181	2.06695	0.839126	sp|Q9H6R4|NOL6_HUMAN	sp|Q9H6R4|NOL6_HUMAN	1615	Nucleolar protein 6	NOL6
-3.95361	-3.77474	-3.4766	-1.30982	-1.92624	-1.50538	-1.95185	+	NSP8_7_Control	5	5	5	7.6	7.6	7.6	95.581	0	111.43	137050000	18	3.62438	0.00632653	2.06166	0.928327	sp|Q9BUQ8|DDX23_HUMAN	sp|Q9BUQ8|DDX23_HUMAN	1523	Probable ATP-dependent RNA helicase DDX23	DDX23
0.234924	0.220487	-0.413996	2.17829	1.7775	1.71144	2.56201	+	NSP8_7_Control	6	6	6	25.2	25.2	25.2	35.619	0	323.31	1072500000	44	3.02227	0.00769157	2.04351	0.890726	sp|Q9H9B4|SFXN1_HUMAN	sp|Q9H9B4|SFXN1_HUMAN	1634	Sideroflexin-1	SFXN1
-2.07058	-2.5991	-3.76081	-1.57534	0.205305	0.227421	-1.93627	+	NSP8_7_Control	5	5	5	9.3	9.3	9.3	106.38	0	5.0207	66386000	17	1.29486	0.0195984	2.04044	0.729408	sp|Q86VM9|ZCH18_HUMAN	sp|Q86VM9|ZCH18_HUMAN	1205	Zinc finger CCCH domain-containing protein 18	ZC3H18
-0.909885	-0.667529	-0.563126	1.03273	2.33425	0.796217	1.13128	+	NSP8_7_Control	5	5	5	23.4	23.4	23.4	44.868	0	44.603	445400000	35	2.34743	0.00956164	2.03713	0.843131	sp|P31689|DNJA1_HUMAN	sp|P31689|DNJA1_HUMAN	518	DnaJ homolog subfamily A member 1	DNAJA1
2.55166	2.30157	2.37482	4.30815	4.00785	3.9062	5.49738	+	NSP8_7_Control	11	11	6	33.2	33.2	19.5	32.852	0	153.8	3949300000	82	2.24127	0.009898	2.02055	0.828981	sp|P05141|ADT2_HUMAN;sp|Q9H0C2|ADT4_HUMAN	sp|P05141|ADT2_HUMAN	290	ADP/ATP translocase 2	SLC25A5
1.26688	1.41576	1.29996	2.71372	4.23693	3.46222	2.97646	+	NSP8_7_Control	12	12	12	30.2	30.2	30.2	57.861	0	323.31	1645900000	108	2.41574	0.00951818	2.0198	0.842383	sp|P52292|IMA1_HUMAN	sp|P52292|IMA1_HUMAN	672	Importin subunit alpha-1	KPNA2
-4.32203	-1.10312	-1.70136	-0.699871	-0.385618	-1.22333	0.843847	+	NSP8_7_Control	7	7	7	9.1	9.1	9.1	119.52	0	111.98	225800000	26	1.02358	0.0310632	2.00926	0.675046	sp|O95373|IPO7_HUMAN	sp|O95373|IPO7_HUMAN	235	Importin-7	IPO7
-3.3022	-2.16931	-4.03764	-2.99549	0.312191	-0.786869	-1.26604	+	NSP8_7_Control	3	3	3	10.2	10.2	10.2	24.211	0	34.959	104480000	17	1.06291	0.0307933	1.98567	0.677083	sp|Q9BYN8|RT26_HUMAN	sp|Q9BYN8|RT26_HUMAN	1561	28S ribosomal protein S26, mitochondrial	MRPS26
3.67765	3.4597	3.85853	5.17202	5.78769	5.72721	5.89896	+	NSP8_7_Control	11	11	11	44.2	44.2	44.2	17.695	0	59.897	9759300000	109	3.60039	0.00746602	1.98117	0.89456	sp|P62750|RL23A_HUMAN	sp|P62750|RL23A_HUMAN	770	60S ribosomal protein L23a	RPL23A
-4.34197	-4.76335	-3.91406	-2.36913	-2.83518	-2.2806	-1.96573	+	NSP8_7_Control	3	3	3	18.5	18.5	18.5	29.233	0	3.3499	36287000	5	2.94805	0.00880556	1.97713	0.861321	sp|Q9BSF4|TIM29_HUMAN	sp|Q9BSF4|TIM29_HUMAN	1513	Mitochondrial import inner membrane translocase subunit Tim29	TIMM29
-4.38997	-3.22178	-2.77157	-1.29689	-1.91018	-2.2476	-0.517939	+	NSP8_7_Control	3	3	3	11.1	11.1	11.1	37.893	0	14.276	76931000	22	1.6477	0.0166815	1.96795	0.755708	sp|O96008|TOM40_HUMAN	sp|O96008|TOM40_HUMAN	254	Mitochondrial import receptor subunit TOM40 homolog	TOMM40
-0.826212	-1.47068	-1.65194	0.135	0.909891	0.22047	1.33261	+	NSP8_7_Control	6	6	6	28.9	28.9	28.9	37.895	0	146.01	383340000	39	2.36251	0.0101094	1.96577	0.819646	sp|P13995|MTDC_HUMAN	sp|P13995|MTDC_HUMAN	380	Bifunctional methylenetetrahydrofolate dehydrogenase/cyclohydrolase, mitochondrial	MTHFD2
-3.83635	-3.12515	-1.11675	-0.505796	-1.04538	-0.825104	-0.567026	+	NSP8_7_Control	5	5	5	7.1	7.1	7.1	138.83	0	23.095	128350000	20	1.42425	0.0203529	1.95692	0.725599	sp|O60841|IF2P_HUMAN	sp|O60841|IF2P_HUMAN	182	Eukaryotic translation initiation factor 5B	EIF5B
-3.45444	-3.78051	-3.75954	0.182137	-2.50464	-2.38686	-2.1304	+	NSP8_7_Control	7	7	7	6.5	6.5	6.5	145.81	0	29.299	155760000	19	1.30708	0.0232832	1.95489	0.709038	sp|Q14692|BMS1_HUMAN	sp|Q14692|BMS1_HUMAN	987	Ribosome biogenesis protein BMS1 homolog	BMS1
-3.89167	-2.41913	-3.8108	-2.21583	-0.789392	-1.37107	-1.30023	+	NSP8_7_Control	3	3	3	16.2	16.2	16.2	32.509	0	4.9364	91002000	16	1.8449	0.014556	1.95474	0.772268	sp|Q9NVV0|TM38B_HUMAN	sp|Q9NVV0|TM38B_HUMAN	1709	Trimeric intracellular cation channel type B	TMEM38B
2.33621	2.088	1.72997	4.0468	3.41272	3.89899	4.65597	+	NSP8_7_Control	15	15	15	38.1	38.1	38.1	55.18	0	323.31	3302600000	120	2.66588	0.0095157	1.95223	0.835365	sp|Q9UMS4|PRP19_HUMAN	sp|Q9UMS4|PRP19_HUMAN	1818	Pre-mRNA-processing factor 19	PRPF19
-2.58817	-3.48143	-2.66636	-3.42877	-0.226824	-0.388046	0.190472	+	NSP8_7_Control	12	3	3	19.3	5.7	5.7	72.572	0	140.44	135250000	20	0.950665	0.0411697	1.94869	0.647049	sp|Q5T9A4|ATD3B_HUMAN	sp|Q5T9A4|ATD3B_HUMAN	1105	ATPase family AAA domain-containing protein 3B	ATAD3B
-2.20443	-4.79409	-2.65603	-1.45212	-0.823029	-1.04369	-1.7616	+	NSP8_7_Control	7	7	7	7	7	7	160.88	0	96.339	80146000	19	1.38612	0.0222101	1.94807	0.718147	sp|Q10570|CPSF1_HUMAN	sp|Q10570|CPSF1_HUMAN	892	Cleavage and polyadenylation specificity factor subunit 1	CPSF1
-2.8923	-3.88938	-3.18287	-0.417704	-3.34136	-0.625772	-1.11425	+	NSP8_7_Control	4	4	4	7.4	7.4	7.4	107.19	0	4.1595	76608000	8	1.17735	0.0282707	1.94675	0.687327	sp|Q96T37|RBM15_HUMAN;sp|Q8NDT2|RB15B_HUMAN	sp|Q96T37|RBM15_HUMAN	1460	RNA-binding protein 15	RBM15
-3.67866	-2.76998	-4.3349	-1.9934	-1.67841	-1.11006	-1.83049	+	NSP8_7_Control	4	4	4	3.5	3.5	3.5	225.49	0	2.7506	64490000	7	2.14865	0.0120426	1.94142	0.794869	sp|Q14008|CKAP5_HUMAN	sp|Q14008|CKAP5_HUMAN	953	Cytoskeleton-associated protein 5	CKAP5
0.644905	1.09206	-0.824951	1.93894	2.00674	2.96665	2.05737	+	NSP8_7_Control	14	14	14	37.8	37.8	37.8	49.541	0	323.31	1253700000	74	1.73538	0.0166436	1.93842	0.75627	sp|P49411|EFTU_HUMAN	sp|P49411|EFTU_HUMAN	636	Elongation factor Tu, mitochondrial	TUFM
2.38223	3.39185	5.7447	4.20565	6.68476	6.34272	5.81721	+	NSP8_7_Control	13	13	3	33.3	33.3	9.6	21.865	0	273.59	12811000000	116	0.89147	0.0466737	1.92299	0.629145	sp|P10412|H14_HUMAN;sp|Q02539|H11_HUMAN;sp|P22492|H1T_HUMAN;sp|P16401|H15_HUMAN	sp|P10412|H14_HUMAN	351	Histone H1.4	H1-4
-3.35894	-3.48003	-3.56489	-0.913212	-2.56386	-1.32084	-1.58004	+	NSP8_7_Control	7	7	7	15.6	15.6	15.6	67.993	0	9.6169	168180000	16	2.18501	0.0144083	1.87347	0.774679	sp|P08195|4F2_HUMAN	sp|P08195|4F2_HUMAN	318	4F2 cell-surface antigen heavy chain	SLC3A2
-0.379723	2.11957	-0.0488186	3.12649	2.41555	2.11992	2.0593	+	NSP8_7_Control	23	23	23	38.3	38.3	38.3	92.25	0	271.97	1425700000	127	1.31854	0.0282176	1.86663	0.687054	sp|Q99459|CDC5L_HUMAN	sp|Q99459|CDC5L_HUMAN	1465	Cell division cycle 5-like protein	CDC5L
-3.91751	-3.14162	-1.77348	-1.46997	-1.22016	-0.087925	-1.57314	+	NSP8_7_Control	4	4	4	6.8	6.8	6.8	92.239	0	46.357	84246000	8	1.42257	0.025947	1.8564	0.697385	sp|Q9UHI6|DDX20_HUMAN	sp|Q9UHI6|DDX20_HUMAN	1778	Probable ATP-dependent RNA helicase DDX20	DDX20
-1.18565	-0.642304	-0.36705	1.21275	1.43197	0.583549	1.23852	+	NSP8_7_Control	7	7	3	17.6	17.6	7.4	36.983	0	124.31	425600000	30	2.8068	0.0113276	1.84836	0.804778	sp|P36873|PP1G_HUMAN	sp|P36873|PP1G_HUMAN	557	Serine/threonine-protein phosphatase PP1-gamma catalytic subunit	PPP1CC
-3.29812	-2.93919	-4.77209	-3.02137	-0.595278	-1.4608	-2.20951	+	NSP8_7_Control	3	3	3	4.4	4.4	4.4	96.619	0	9.8192	32325000	17	1.20666	0.0355055	1.84806	0.666641	sp|Q9UEG4|ZN629_HUMAN	sp|Q9UEG4|ZN629_HUMAN	1769	Zinc finger protein 629	ZNF629
-2.94275	-3.68117	-4.35208	-3.29327	-1.59668	-1.03965	-1.42198	+	NSP8_7_Control	4	4	4	18.4	18.4	18.4	32.932	0	5.4511	98163000	16	1.35412	0.0306642	1.82077	0.679025	sp|Q9UL40|ZN346_HUMAN	sp|Q9UL40|ZN346_HUMAN	1806	Zinc finger protein 346	ZNF346
-4.63024	-4.17614	-3.79444	-3.07942	-2.1132	-2.34446	-2.07061	+	NSP8_7_Control	7	7	7	13.8	13.8	13.8	71.289	0	6.3134	73582000	9	2.47819	0.0149794	1.79835	0.7677	sp|Q9UG63|ABCF2_HUMAN	sp|Q9UG63|ABCF2_HUMAN	1772	ATP-binding cassette sub-family F member 2	ABCF2
-3.96218	-4.02288	-4.5738	-2.41155	-1.33113	-1.50287	-4.38425	+	NSP8_7_Control	3	3	3	6.9	6.9	6.9	61.124	0	34.694	44601000	8	1.0506	0.048007	1.77884	0.625381	sp|Q9NXV6|CARF_HUMAN	sp|Q9NXV6|CARF_HUMAN	1723	CDKN2A-interacting protein	CDKN2AIP
-3.00553	-1.98363	-3.44112	-1.598	-1.56986	-0.415789	-0.628405	+	NSP8_7_Control	4	4	4	17.3	17.3	17.3	52.623	0	31.235	120140000	23	1.72232	0.0254705	1.75708	0.698749	sp|Q96CS3|FAF2_HUMAN	sp|Q96CS3|FAF2_HUMAN	1393	FAS-associated factor 2	FAF2
-4.41026	-3.43763	-3.7852	-1.88411	-1.42146	-3.7677	-1.41284	+	NSP8_7_Control	6	6	6	5.8	5.8	5.8	159	0	6.9994	51613000	12	1.26137	0.0401812	1.75617	0.649546	sp|P54132|BLM_HUMAN	sp|P54132|BLM_HUMAN	689	Bloom syndrome protein	BLM
-0.201658	0.435573	0.55555	1.73921	0.930637	1.41926	3.96912	+	NSP8_7_Control	12	12	5	35.1	35.1	17.8	49.129	0	322.1	1469700000	79	1.06737	0.0498125	1.7514	0.621171	sp|O00148|DX39A_HUMAN	sp|O00148|DX39A_HUMAN	73	ATP-dependent RNA helicase DDX39A	DDX39A
0.927969	-0.260041	0.0728378	1.6344	1.97537	2.26567	2.06506	+	NSP8_7_Control	12	12	8	24	24	17.9	70.942	0	119.5	959350000	50	2.45847	0.0173733	1.7382	0.744556	sp|O43390|HNRPR_HUMAN	sp|O43390|HNRPR_HUMAN	143	Heterogeneous nuclear ribonucleoprotein R	HNRNPR
-1.08105	-1.59853	-0.827831	-0.0216026	0.683155	1.54906	-0.0601978	+	NSP8_7_Control	8	8	8	32.8	32.8	32.8	36.091	0	20.155	311620000	31	1.76847	0.028367	1.70674	0.686595	sp|Q15717|ELAV1_HUMAN;sp|Q12926|ELAV2_HUMAN;sp|P26378|ELAV4_HUMAN	sp|Q15717|ELAV1_HUMAN	1041	ELAV-like protein 1	ELAVL1
0.0679913	0.136325	0.033062	0.6458	2.52294	2.23019	1.62829	+	NSP8_7_Control	11	11	11	26.5	26.5	26.5	57.488	0	122.46	662440000	45	1.72309	0.0314296	1.67768	0.673464	sp|P78371|TCPB_HUMAN	sp|P78371|TCPB_HUMAN	819	T-complex protein 1 subunit beta	CCT2
-2.71646	-3.53235	-2.1887	-1.2439	-1.15018	-1.2553	-0.917963	+	NSP8_7_Control	6	6	6	3.3	3.3	3.3	292.75	0	36.163	65048000	10	2.35522	0.0227364	1.67066	0.714003	sp|Q92616|GCN1_HUMAN	sp|Q92616|GCN1_HUMAN	1352	eIF-2-alpha kinase activator GCN1	GCN1
3.13211	3.22428	2.63913	4.89412	4.37424	4.57936	4.8138	+	NSP8_7_Control	25	25	25	50.1	50.1	50.1	61.054	0	323.31	7166500000	204	3.32836	0.0166478	1.66688	0.755538	sp|P10809|CH60_HUMAN	sp|P10809|CH60_HUMAN	353	60 kDa heat shock protein, mitochondrial	HSPD1
-2.68498	-3.66337	-2.96332	-1.15985	-0.759949	-1.35744	-2.47577	+	NSP8_7_Control	8	8	8	5.2	5.2	5.2	299.61	0	20.492	86992000	27	1.68819	0.0355712	1.66564	0.666692	sp|Q9UQ35|SRRM2_HUMAN	sp|Q9UQ35|SRRM2_HUMAN	1833	Serine/arginine repetitive matrix protein 2	SRRM2
-0.950146	-1.11856	0.18799	1.30389	0.787767	1.20115	0.857265	+	NSP8_7_Control	8	8	8	21.9	21.9	21.9	43.963	0	74.983	421410000	47	2.17098	0.0251756	1.66442	0.700925	sp|Q9NWT1|PK1IP_HUMAN	sp|Q9NWT1|PK1IP_HUMAN	1714	p21-activated protein kinase-interacting protein 1	PAK1IP1
-3.76661	-2.93688	-3.55571	-1.87315	-1.66743	-1.84251	-1.64847	+	NSP8_7_Control	5	5	5	10.4	10.4	10.4	77.528	0	16.548	39605000	7	3.19641	0.0171831	1.66184	0.748784	sp|O43395|PRPF3_HUMAN	sp|O43395|PRPF3_HUMAN	144	U4/U6 small nuclear ribonucleoprotein Prp3	PRPF3
-3.71422	-3.91495	-4.11898	-1.21928	-3.34521	-1.88113	-2.61963	+	NSP8_7_Control	5	5	5	13.3	13.3	13.3	48.006	0	51.089	89739000	10	1.51473	0.041218	1.64974	0.646351	sp|P82675|RT05_HUMAN	sp|P82675|RT05_HUMAN	827	28S ribosomal protein S5, mitochondrial	MRPS5
-3.06997	-3.32109	-4.52112	-1.57	-1.55905	-2.77076	-2.0719	+	NSP8_7_Control	3	3	3	5	5	5	68.725	0	4.9023	29579000	4	1.64876	0.037635	1.64447	0.656612	sp|Q8IZ69|TRM2A_HUMAN	sp|Q8IZ69|TRM2A_HUMAN	1238	tRNA (uracil-5-)-methyltransferase homolog A	TRMT2A
-4.08913	-4.64	-3.75331	-2.1516	-2.61437	-2.6093	-2.69462	+	NSP8_7_Control	3	3	3	16.6	16.6	16.6	27.569	0	7.5621	47534000	10	2.8279	0.0200236	1.64334	0.726821	sp|Q9NP64|NO40_HUMAN	sp|Q9NP64|NO40_HUMAN	1653	Nucleolar protein of 40 kDa	ZCCHC17
-1.37181	-1.46114	-2.05898	-0.650537	0.157511	1.09046	-0.649578	+	NSP8_7_Control	5	5	5	18.7	18.7	18.7	41.796	0	79.439	361850000	25	1.56979	0.0432844	1.61761	0.641342	sp|O00154|BACH_HUMAN	sp|O00154|BACH_HUMAN	74	Cytosolic acyl coenzyme A thioester hydrolase	ACOT7
-4.48079	-3.47329	-3.07009	-2.74593	-1.86132	-1.63801	-2.14281	+	NSP8_7_Control	2	2	2	4.9	4.9	4.9	101.34	0.00062228	2.0105	36627000	5	1.76065	0.0426355	1.5777	0.643634	sp|Q6ZNB6|NFXL1_HUMAN	sp|Q6ZNB6|NFXL1_HUMAN	1157	NF-X1-type zinc finger protein NFXL1	NFXL1
5.76462	5.45108	4.86469	6.64896	6.42826	6.58045	8.05724	+	NSP8_7_Control	20	20	3	57.6	57.6	12	50.151	0	323.31	30086000000	323	1.58996	0.0473835	1.5686	0.627496	sp|P68363|TBA1B_HUMAN;sp|Q71U36|TBA1A_HUMAN;sp|P68366|TBA4A_HUMAN;sp|P0DPH8|TBA3D_HUMAN;sp|P0DPH7|TBA3C_HUMAN;sp|Q9NY65|TBA8_HUMAN;sp|Q6PEY2|TBA3E_HUMAN;sp|Q9H853|TBA4B_HUMAN	sp|P68363|TBA1B_HUMAN;sp|Q71U36|TBA1A_HUMAN;sp|P68366|TBA4A_HUMAN;sp|P0DPH8|TBA3D_HUMAN;sp|P0DPH7|TBA3C_HUMAN;sp|Q9NY65|TBA8_HUMAN;sp|Q6PEY2|TBA3E_HUMAN	808	Tubulin alpha-1B chain	TUBA1B
-3.35395	-3.02847	-3.07056	-2.50401	-1.20312	-1.69517	-0.9377	+	NSP8_7_Control	5	5	5	10.6	10.6	10.6	72.979	0	11.871	56342000	13	1.8823	0.0406727	1.56599	0.648143	sp|Q9BTE3|MCMBP_HUMAN	sp|Q9BTE3|MCMBP_HUMAN	1515	Mini-chromosome maintenance complex-binding protein	MCMBP
4.9519	4.98544	4.83043	5.91123	5.96667	6.49558	7.19386	+	NSP8_7_Control	23	23	1	55.1	55.1	2.7	49.83	0	323.31	20695000000	355	2.04629	0.0487805	1.46924	0.623933	sp|P68371|TBB4B_HUMAN;sp|Q3ZCM7|TBB8_HUMAN	sp|P68371|TBB4B_HUMAN	809	Tubulin beta-4B chain	TUBB4B
